# Supplementary material for: Polygenic risk score for acute rejection based on donor-recipient non-HLA genotype mismatch
Source: PLoS One. 2024 May 31;19(5):e0303446. doi: 10.1371/journal.pone.0303446 (PMC11142483; doi:10.1371/journal.pone.0303446)
Supplement: S1 Appendix — (XLSX) [file pone.0303446.s001.xlsx]

## Sheet: S1_Appendix
Chr	Rs id	Position	A0	A1	A1 frequency	Imputation info	Mismatch score frequency	Beta	Se	Z	Pval
1	rs2173914	3144480	A	G	0.081	0.955	0.187	0.5838	0.1608	3.6295	0.0002839
1	rs12068558	3408557	G	T	0.158	0.99	0.245	0.5403	0.1572	3.4376	0.0005869
1	rs12049038	4133190	A	G	0.247	0.997	0.449	0.5889	0.1389	4.2401	2.234e-05
1	rs4585999	101068705	T	C	0.074	0.951	0.163	0.6517	0.1833	3.5555	0.0003773
1	rs12049233	101123278	G	A	0.069	1	0.19	0.6239	0.1662	3.7536	0.0001743
1	rs111478668	101179010	C	G	0.07	0.977	0.188	0.6206	0.1683	3.6864	0.0002275
1	rs35127282	101240470	G	GTA	0.388	0.979	0.588	0.4609	0.1313	3.5111	0.0004462
1	rs12041118	101639648	A	G	0.1	0.988	0.262	0.5316	0.151	3.5194	0.0004325
1	rs1025975	102292385	T	G	0.663	0.989	0.539	0.5812	0.1322	4.3972	1.097e-05
1	rs35877079	147366615	TG	T	0.838	0.996	0.387	0.4239	0.1288	3.2919	0.0009953
1	rs2871776	17328301	T	C	0.511	0.995	0.6	-0.4651	0.1358	-3.4242	0.0006166
1	rs111606627	152729891	G	C	0.088	0.988	0.235	-0.7146	0.2155	-3.3158	0.0009138
1	rs11580245	157052987	G	A	0.087	0.988	0.247	0.5213	0.1519	3.4321	0.000599
1	rs35043649	157053226	A	ATT	0.09	0.987	0.248	0.5108	0.1522	3.3568	0.0007885
1	rs1176561	157053342	T	C	0.864	0.973	0.231	0.5837	0.1565	3.729	0.0001922
1	rs67980707	157060544	A	G	0.087	0.984	0.243	0.5697	0.1549	3.678	0.0002351
1	rs77441663	158389693	C	T	0.08	0.984	0.234	-0.811	0.2278	-3.5605	0.0003701
1	rs144581779	158398965	C	T	0.081	0.977	0.234	-0.7334	0.2228	-3.2918	0.0009956
1	rs144641464	158401249	A	C	0.08	0.985	0.236	-0.8138	0.2278	-3.5729	0.000353
1	rs61741711	158450192	C	T	0.08	1	0.245	-0.8747	0.2292	-3.8154	0.0001359
1	rs6670809	162247086	T	C	0.18	0.995	0.38	0.5476	0.1415	3.8694	0.0001091
1	rs7540228	162427135	C	G	0.1	0.98	0.262	0.5626	0.1548	3.6346	0.0002785
1	rs10918730	167610225	C	T	0.184	0.977	0.442	0.4722	0.1324	3.5656	0.0003631
1	1:168308728:C:CCAAAC	168308728	C	CCAAAC	0.085	0.983	0.213	0.5637	0.1583	3.5609	0.0003695
1	rs74910816	168317870	T	A	0.077	0.989	0.207	0.5597	0.1598	3.5035	0.0004592
1	1:168318362:T:C	168318362	T	C	0.122	0.973	0.248	0.5569	0.1565	3.5587	0.0003728
1	rs372540337:168318370:C:T	168318370	C	T	0.075	0.98	0.194	0.6346	0.1689	3.7578	0.0001714
1	rs57956428	168328120	A	G	0.131	0.978	0.249	0.5249	0.1518	3.4579	0.0005444
1	rs6424923	172423297	T	A	0.292	0.975	0.498	0.4595	0.1307	3.5146	0.0004405
1	rs3900307	173153442	C	A	0.109	1	0.134	0.6531	0.176	3.7101	0.0002072
1	rs10912557	173156405	A	G	0.054	0.963	0.118	0.6494	0.1866	3.4805	0.0005004
1	rs10798265	173165459	C	T	0.083	0.972	0.117	0.7119	0.1819	3.914	9.077e-05
1	rs143281449	176189963	T	C	0.053	0.992	0.133	0.6742	0.1857	3.6308	0.0002825
1	rs148134274	176250927	CTTCT	C	0.052	0.99	0.138	0.768	0.1791	4.2878	1.804e-05
1	rs76057016	176253784	C	G	0.053	0.995	0.145	0.6865	0.1789	3.8373	0.0001244
1	rs112864089:176269747:C:CA	176269747	C	CA	0.051	0.987	0.14	0.7395	0.1792	4.1266	3.681e-05
1	rs139171779	176283044	T	C	0.056	0.998	0.138	0.7041	0.1804	3.902	9.539e-05
1	rs11577069	176283381	C	G	0.056	0.994	0.139	0.7135	0.1808	3.9459	7.952e-05
1	rs76892971	176286698	C	A	0.053	0.999	0.138	0.7041	0.1804	3.902	9.539e-05
1	rs1856560	184525490	G	A	0.173	0.983	0.355	0.5241	0.1463	3.5834	0.0003392
1	rs11803449	201788804	G	A	0.29	0.999	0.541	0.5539	0.1294	4.2811	1.86e-05
1	rs10464	201792306	T	C	0.248	0.999	0.533	0.4737	0.1339	3.5369	0.0004049
1	rs77635059	201808507	G	A	0.242	0.998	0.531	0.5146	0.1341	3.8373	0.0001244
1	rs41304257	201849926	A	G	0.242	1	0.531	0.5125	0.1345	3.8096	0.0001392
1	rs12564540	240557955	C	T	0.101	0.97	0.247	0.6349	0.1536	4.1348	3.553e-05
1	rs12566739	246963137	C	G	0.33	1	0.573	0.4778	0.1204	3.9675	7.262e-05
1	rs10802504	247613630	C	T	0.096	0.961	0.211	0.5268	0.1589	3.3162	0.0009126
1	rs12749315	249076033	A	C	0.166	1	0.264	0.5195	0.1469	3.5353	0.0004073
1	rs7556115	249081315	T	C	0.086	0.976	0.157	0.6615	0.1776	3.7246	0.0001956
1	rs56375670	249082455	T	C	0.083	0.982	0.169	0.6351	0.1708	3.7176	0.0002011
1	rs10794507	28216072	T	C	0.423	0.994	0.582	0.4461	0.1302	3.4265	0.0006113
1	rs61467269	28217119	ACT	A	0.405	0.994	0.576	0.4505	0.1308	3.4439	0.0005734
1	rs7356	28218100	T	C	0.405	0.994	0.575	0.4522	0.1307	3.4598	0.0005405
1	rs2064710	28231154	G	A	0.424	0.998	0.584	0.4541	0.1272	3.5697	0.0003575
1	rs2749119	28236248	G	A	0.405	0.998	0.575	0.4288	0.128	3.349	0.0008111
1	rs2815707	28238880	T	C	0.405	0.997	0.573	0.4355	0.1283	3.3954	0.0006852
1	rs1884469	28239434	G	A	0.406	0.995	0.57	0.4392	0.1298	3.3839	0.0007147
1	rs10914847	30504582	G	A	0.127	0.966	0.359	0.5901	0.1466	4.0257	5.681e-05
1	rs12125530	30807043	C	G	0.67	0.993	0.497	0.4353	0.1254	3.4715	0.0005176
1	rs12072075	30807199	A	G	0.694	0.996	0.496	0.4407	0.125	3.5267	0.0004207
1	rs4949577	30807735	A	C	0.708	0.994	0.495	0.4402	0.1251	3.5186	0.0004338
1	rs11582073	30807883	A	G	0.692	0.998	0.496	0.4301	0.1247	3.4488	0.0005632
1	rs760654	30809357	C	T	0.693	0.991	0.489	0.4771	0.1281	3.7238	0.0001963
1	rs71518467:43379008:C:T	43379008	C	T	0.446	0.995	0.612	0.465	0.1175	3.958	7.557e-05
1	rs1847220	47551460	C	T	0.077	0.995	0.206	0.5702	0.1603	3.557	0.000375
1	rs151163131	47592169	G	A	0.074	0.973	0.189	0.6035	0.1705	3.5402	0.0003998
1	rs201536491:47592175:A:G	47592175	A	G	0.074	0.973	0.189	0.6035	0.1705	3.5402	0.0003998
1	rs12756753:48173556:A:G	48173556	A	G	0.25	0.995	0.401	0.454	0.1295	3.5059	0.000455
1	rs12065216	7082747	C	G	0.267	0.988	0.503	0.5153	0.1359	3.7918	0.0001496
1	rs71777465	52321140	T	TA	0.064	0.991	0.125	0.6636	0.1919	3.4584	0.0005434
1	rs375203399:52327183:ATTT:A	52327183	ATTT	A	0.064	0.991	0.125	0.6639	0.1919	3.4589	0.0005423
1	rs202044822:58843429:T:A	58843429	T	A	0.078	0.993	0.215	0.5604	0.1591	3.5224	0.0004277
1	rs77087452	58850239	G	A	0.077	0.979	0.213	0.6063	0.1625	3.7312	0.0001905
1	rs74261267	73380932	CAT	C	0.152	0.975	0.374	0.5502	0.1442	3.8169	0.0001351
1	rs35639613	82735479	G	A	0.157	1	0.392	0.4762	0.138	3.45	0.0005605
1	rs1340596	84896033	C	A	0.935	0.956	0.106	0.7205	0.203	3.5501	0.0003851
1	rs17131440	91901092	G	A	0.209	0.984	0.491	0.4954	0.1298	3.817	0.0001351
1	rs12118616	91920428	C	T	0.207	0.995	0.488	0.4509	0.1279	3.5269	0.0004205
1	rs10875072	92403189	T	C	0.805	0.987	0.334	0.5235	0.1468	3.5665	0.0003618
1	rs766665	92419374	C	T	0.818	0.998	0.333	0.4809	0.141	3.4112	0.0006467
1	rs58057277	92421864	GC	G	0.912	0.985	0.229	0.5256	0.1588	3.3098	0.0009338
1	rs7551956	92441120	A	G	0.819	0.999	0.33	0.5002	0.1418	3.5277	0.0004193
1	rs12119233:92450256:T:G	92450256	T	G	0.814	0.996	0.33	0.4972	0.1418	3.5057	0.0004554
1	rs10735794	92453336	A	G	0.817	0.999	0.328	0.4945	0.1416	3.4918	0.0004797
1	rs2303968	92467439	T	C	0.817	0.999	0.33	0.4933	0.1417	3.4815	0.0004986
1	rs201985906:98513675:G:GGC	98513675	G	GGC	0.808	0.961	0.444	0.4649	0.133	3.4953	0.0004735
1	rs2660302	98520219	T	A	0.817	0.969	0.431	0.4543	0.1322	3.4371	0.0005879
1	rs355357	98596776	C	T	0.309	0.993	0.542	0.4128	0.1215	3.3977	0.0006795
1	rs355354	98602816	G	A	0.312	0.995	0.546	0.4343	0.1208	3.594	0.0003256
1	rs355353	98604440	T	A	0.312	0.995	0.546	0.4343	0.1208	3.594	0.0003256
1	rs355363	98614551	A	G	0.314	0.999	0.548	0.4397	0.1205	3.649	0.0002633
1	rs1507070	98615652	C	T	0.314	0.999	0.547	0.4421	0.1204	3.6728	0.0002399
1	rs2632303	98617672	T	C	0.314	0.998	0.546	0.4423	0.1205	3.6694	0.0002431
1	rs2660312:98618638:A:T	98618638	A	T	0.314	0.999	0.546	0.4452	0.1203	3.7021	0.0002138
1	rs2939963	98620303	G	A	0.314	0.999	0.547	0.4421	0.1204	3.6729	0.0002398
1	rs2660309	98622407	C	T	0.314	1	0.547	0.4436	0.1204	3.6855	0.0002283
1	rs3076368:98623202:T:TAAA	98623202	T	TAAA	0.313	0.998	0.543	0.4715	0.1215	3.8791	0.0001049
1	rs2632308	98624393	G	A	0.314	1	0.547	0.4421	0.1204	3.6729	0.0002398
1	rs35658850	98625677	AT	A	0.315	0.999	0.548	0.4517	0.1206	3.7443	0.0001809
1	rs2200585	98626217	A	G	0.314	0.999	0.547	0.4421	0.1204	3.6729	0.0002398
1	rs2660306	98626365	G	T	0.314	0.999	0.548	0.4501	0.1206	3.7324	0.0001897
1	rs355387	98635876	T	C	0.316	0.988	0.546	0.4469	0.1239	3.6059	0.0003111
1	rs1507063	98648815	C	T	0.307	0.976	0.533	0.4631	0.136	3.4045	0.0006628
1	rs72965919	98939192	C	A	0.093	0.983	0.224	0.5942	0.1607	3.6981	0.0002172
1	rs316047	98960511	G	A	0.109	0.996	0.238	0.5317	0.1567	3.3943	0.000688
1	rs167567	98961931	C	T	0.102	0.99	0.243	0.5318	0.1566	3.3965	0.0006826
10	rs199732140	1288000	C	A	0.145	0.992	0.355	0.5001	0.1476	3.3872	0.0007061
10	rs12570479	1343614	T	C	0.489	1	0.608	0.4046	0.1202	3.3669	0.0007601
10	rs74658367	11262169	G	A	0.051	0.991	0.112	0.6536	0.1979	3.3025	0.0009583
10	rs116228640	11262653	G	A	0.051	0.993	0.112	0.6528	0.1977	3.3015	0.0009616
10	rs75206562	11264288	A	G	0.051	0.996	0.113	0.6564	0.1977	3.3198	0.0009009
10	rs78967351	11264507	C	T	0.054	1	0.112	0.6521	0.1975	3.3018	0.0009607
10	rs72775838	11298607	C	T	0.067	0.993	0.154	0.6159	0.1707	3.6071	0.0003096
10	rs2815659	12547533	T	A	0.674	0.973	0.558	0.509	0.1257	4.0495	5.132e-05
10	rs12415413	105385885	T	C	0.875	0.99	0.344	-0.6421	0.1818	-3.5311	0.0004138
10	rs4129525	111256441	C	T	0.631	1	0.573	0.4406	0.1241	3.5503	0.0003848
10	rs1999629:121149786:C:T	121149786	C	T	0.243	0.975	0.456	0.4922	0.1407	3.4996	0.0004659
10	rs11198906	121153291	C	T	0.24	0.977	0.458	0.5378	0.1401	3.8393	0.0001234
10	rs12779425	121153531	G	A	0.24	0.978	0.464	0.5168	0.1393	3.7101	0.0002072
10	rs841018	125284832	T	C	0.92	0.979	0.205	0.7218	0.1611	4.4794	7.486e-06
10	rs142369696:132182491:AAACC:A	132182491	AAACC	A	0.877	0.995	0.252	0.5622	0.1562	3.6005	0.0003176
10	rs381298	132183720	A	T	0.878	0.998	0.249	0.53	0.1551	3.416	0.0006355
10	rs397974	132183795	T	C	0.88	0.995	0.249	0.53	0.1551	3.416	0.0006355
10	rs374671	132185164	A	G	0.879	0.997	0.246	0.5461	0.1552	3.5191	0.000433
10	rs7898061	133644620	C	T	0.058	0.905	0.056	1.0585	0.2508	4.2209	2.433e-05
10	rs12412216	134393338	C	T	0.187	0.984	0.396	0.4797	0.1322	3.6296	0.0002838
10	rs35716271	134396920	T	A	0.187	0.991	0.401	0.4833	0.1305	3.7029	0.0002131
10	rs11254534	17368394	C	T	0.285	0.993	0.536	0.4578	0.1257	3.6422	0.0002703
10	rs11254535	17368421	C	T	0.285	0.993	0.536	0.4578	0.1257	3.6422	0.0002703
10	rs7094456:17375412:G:A	17375412	G	A	0.309	0.996	0.54	0.4447	0.123	3.6168	0.0002982
10	rs45571331	17632796	G	A	0.186	0.982	0.467	-0.5848	0.1597	-3.6629	0.0002494
10	rs72111717:17635320:C:CTT	17635320	C	CTT	0.207	0.968	0.462	-0.5765	0.164	-3.5145	0.0004405
10	rs45439500	17635583	G	T	0.207	0.977	0.468	-0.5723	0.1602	-3.572	0.0003543
10	rs61844125	17648560	T	C	0.289	0.976	0.545	-0.4834	0.1441	-3.3538	0.0007971
10	rs113233891:17655908:GTCAGAGATA:G	17655908	GTCAGAGATA	G	0.286	0.971	0.54	-0.5089	0.1468	-3.4669	0.0005265
10	rs11598380	17669070	C	T	0.198	0.993	0.492	-0.5529	0.1518	-3.6429	0.0002696
10	rs11598890	17669221	G	T	0.218	0.991	0.49	-0.5438	0.1516	-3.5881	0.0003331
10	rs1777334	29993344	T	C	0.521	0.979	0.629	0.5915	0.13	4.5505	5.352e-06
10	rs116062728	33952420	T	C	0.081	0.998	0.209	0.59	0.1602	3.6839	0.0002297
10	rs12411603	33952791	T	A	0.081	0.997	0.209	0.59	0.1602	3.6839	0.0002297
10	rs12412909	33953073	A	G	0.08	0.995	0.206	0.6044	0.1608	3.7585	0.0001709
10	rs12415658	33953263	C	A	0.081	0.997	0.209	0.59	0.1602	3.6839	0.0002297
10	rs143747617:33953627:ATCT:A	33953627	ATCT	A	0.08	0.996	0.209	0.59	0.1602	3.6839	0.0002297
10	rs78149821	33956842	C	T	0.081	0.997	0.21	0.5909	0.1601	3.6909	0.0002235
10	rs57979668	33961198	G	A	0.086	0.993	0.207	0.6024	0.1616	3.7287	0.0001925
10	rs77285800	33963232	C	T	0.08	0.992	0.209	0.5814	0.1614	3.6023	0.0003154
10	rs76903567	33967289	T	A	0.08	0.988	0.209	0.5825	0.1614	3.6092	0.0003072
10	rs12411527	33974614	A	G	0.074	0.985	0.208	0.5601	0.1629	3.4378	0.0005864
10	rs12415228	33974689	A	G	0.074	0.985	0.208	0.5601	0.1629	3.438	0.0005861
10	rs12412545	33974782	G	T	0.074	0.985	0.208	0.5601	0.1629	3.4381	0.0005858
10	rs141934004:33975682:T:TA	33975682	T	TA	0.074	0.985	0.208	0.5603	0.163	3.4364	0.0005895
10	rs75518908	33976212	T	G	0.082	0.98	0.208	0.56	0.1631	3.433	0.0005969
10	rs12414803	33980676	C	T	0.079	0.975	0.22	0.6015	0.1611	3.7345	0.0001881
10	rs76324945	33986737	A	C	0.089	0.977	0.209	0.5838	0.1606	3.6353	0.0002777
10	rs77754067	33989057	C	T	0.068	0.98	0.204	0.5513	0.1621	3.4007	0.0006722
10	rs148727202	70511598	G	A	0.073	0.956	0.193	0.7765	0.173	4.4893	7.144e-06
10	rs77074406	73750462	G	A	0.112	0.983	0.27	0.5756	0.1578	3.6474	0.0002649
10	rs148526356	73754999	C	A	0.118	0.983	0.28	0.5585	0.1555	3.5909	0.0003295
10	rs367766284:85600126:AT:ATT	85600126	AT	ATT	0.056	0.97	0.114	0.7683	0.2051	3.746	0.0001797
11	rs12417016	1612925	C	G	0.155	0.998	0.405	0.4658	0.1283	3.6309	0.0002824
11	rs60056002	2713548	T	C	0.087	0.97	0.236	0.6535	0.1506	4.3398	1.426e-05
11	rs231350	2713649	C	A	0.4	0.976	0.623	0.6044	0.127	4.7582	1.953e-06
11	rs71478506	3226525	C	T	0.075	0.959	0.136	0.6462	0.185	3.4923	0.0004788
11	rs142924694	3690760	CCT	C	0.195	0.98	0.391	0.4855	0.1469	3.3045	0.0009513
11	rs7111199	4742222	G	C	0.155	0.963	0.316	0.5576	0.154	3.6201	0.0002945
11	rs12222356	101110289	G	A	0.16	0.969	0.364	0.4783	0.1438	3.3265	0.0008794
11	rs34582397	107161242	A	G	0.053	0.974	0.142	0.7018	0.1783	3.9365	8.268e-05
11	rs71488249	107162752	A	G	0.053	0.973	0.142	0.7018	0.1783	3.9361	8.28e-05
11	rs61913303	108970417	A	G	0.078	0.972	0.225	0.7516	0.1608	4.6742	2.951e-06
11	rs11823205	108975143	T	C	0.074	0.981	0.231	0.7459	0.1586	4.7026	2.568e-06
11	rs11820844	108992708	A	C	0.08	0.991	0.238	0.7004	0.1567	4.4694	7.843e-06
11	rs4573649	16520587	T	C	0.113	0.994	0.319	0.7456	0.14	5.3255	1.007e-07
11	rs7944054	16558578	T	C	0.139	0.999	0.329	0.7144	0.1389	5.1428	2.706e-07
11	rs114213037	16559279	G	A	0.118	0.999	0.33	0.707	0.1392	5.079	3.794e-07
11	rs199516737	16562144	TA	T	0.112	1	0.329	0.7181	0.1391	5.1631	2.429e-07
11	rs72859435	16583869	C	T	0.119	0.998	0.33	0.7068	0.1392	5.0771	3.832e-07
11	rs59872066	16586603	C	T	0.139	0.998	0.329	0.7141	0.1389	5.1406	2.738e-07
11	rs148491728:16615068:GA:G	16615068	GA	G	0.114	0.986	0.326	0.732	0.1421	5.1516	2.582e-07
11	rs10833470	21190026	C	A	0.35	0.998	0.539	0.4469	0.1317	3.3938	0.0006892
11	rs146783022:22545320:T:C	22545320	T	C	0.521	0.984	0.563	0.5152	0.1308	3.9391	8.18e-05
11	rs12365893	22559126	G	A	0.522	0.985	0.563	0.4529	0.1306	3.4677	0.000525
11	rs11026623	22560910	A	G	0.521	0.985	0.568	0.4295	0.13	3.304	0.0009532
11	rs11027939	24506691	G	A	0.449	0.986	0.589	0.4656	0.1302	3.5771	0.0003475
11	rs11027950	24515276	T	C	0.446	0.981	0.588	0.4985	0.1305	3.8198	0.0001335
11	rs12049863	24516014	G	A	0.446	0.981	0.586	0.4864	0.1308	3.7181	0.0002008
11	rs2631442	24733400	A	G	0.425	0.987	0.637	0.4774	0.1235	3.8647	0.0001112
11	rs10835017:26631957:T:G	26631957	T	G	0.31	0.986	0.535	0.4195	0.1273	3.296	0.0009808
11	rs35577173	26647810	GT	G	0.394	0.995	0.626	0.4724	0.1268	3.7258	0.0001947
11	rs3550	26684617	G	T	0.368	0.999	0.618	0.4117	0.123	3.3481	0.0008137
11	rs4615979	26691317	T	G	0.397	0.995	0.622	0.4248	0.1232	3.4478	0.0005653
11	rs12361861	26693766	G	C	0.395	0.997	0.617	0.4207	0.1236	3.404	0.0006641
11	rs4551716	26694842	C	T	0.481	0.999	0.615	0.4069	0.1224	3.3252	0.0008837
11	rs3924552	26705124	C	G	0.44	0.989	0.631	0.5216	0.1219	4.2785	1.881e-05
11	rs3924551	26705310	A	G	0.555	1	0.619	0.4995	0.1173	4.2572	2.07e-05
11	rs7940432	26707725	A	G	0.555	0.989	0.621	0.4642	0.1204	3.8545	0.000116
11	rs331446	36446712	C	T	0.223	0.984	0.388	0.4897	0.1368	3.5793	0.0003446
11	rs7952013	36453068	T	C	0.206	0.993	0.378	0.4808	0.1339	3.592	0.0003282
11	rs11033617	36455949	C	T	0.257	0.991	0.469	0.4862	0.1327	3.6642	0.0002482
11	rs2863107	44604181	A	G	0.892	0.957	0.236	0.6807	0.1627	4.1851	2.85e-05
11	rs57202584:63745237:CTT:C	63745237	CTT	C	0.477	0.985	0.646	0.4764	0.1267	3.7603	0.0001697
11	rs12798364	69918715	G	A	0.09	0.996	0.204	-0.8869	0.2498	-3.5496	0.0003858
11	rs10899213	70434951	C	T	0.257	0.992	0.498	0.4783	0.1265	3.7821	0.0001555
11	rs10899218	70437371	C	G	0.256	0.992	0.498	0.4924	0.1271	3.8734	0.0001073
11	rs12419192	70439620	C	T	0.257	0.998	0.499	0.4765	0.1248	3.8163	0.0001354
11	rs12418394:70441411:A:C	70441411	A	C	0.259	0.997	0.499	0.4753	0.1247	3.8108	0.0001385
11	rs72639106	70441574	C	A	0.254	1	0.499	0.4754	0.1247	3.8124	0.0001376
11	rs11236770	70442859	G	A	0.257	0.996	0.499	0.4767	0.1247	3.8234	0.0001316
11	rs2840352	70444794	T	C	0.256	0.994	0.496	0.4928	0.1259	3.9153	9.027e-05
11	rs12363289	70445161	C	T	0.254	0.988	0.497	0.4707	0.1275	3.6913	0.0002231
11	rs7102845	80916798	C	A	0.433	0.995	0.588	0.4899	0.1248	3.9263	8.625e-05
11	rs7933715	82416470	G	A	0.287	0.996	0.457	0.4743	0.1293	3.6693	0.0002432
11	rs7111931	82416775	G	C	0.289	0.996	0.456	0.4799	0.129	3.7201	0.0001991
11	rs11823614	97250171	C	T	0.132	0.981	0.299	0.5534	0.1513	3.6582	0.000254
11	rs17212025	97253560	G	T	0.139	0.979	0.297	0.5742	0.1535	3.7403	0.0001838
11	rs34687735	97253702	AT	A	0.145	0.977	0.3	0.5518	0.1521	3.6275	0.0002862
11	rs72967665	97256147	G	A	0.141	0.976	0.294	0.5445	0.1525	3.5706	0.0003561
11	rs10501893	98814350	C	T	0.326	0.98	0.575	0.4667	0.1358	3.4366	0.0005892
11	rs1906203	98817134	G	T	0.323	0.988	0.568	0.4365	0.1309	3.3341	0.0008558
11	rs12221853	99025009	A	G	0.118	0.993	0.302	0.502	0.1496	3.357	0.0007879
11	rs1394456:99230549:C:G	99230549	C	G	0.545	0.984	0.627	-0.4673	0.1363	-3.4287	0.0006065
11	rs4306271	99232284	G	A	0.534	0.984	0.633	-0.4986	0.1375	-3.6259	0.0002879
11	rs117963005	99441803	T	C	0.054	0.942	0.159	0.6321	0.1872	3.3756	0.0007365
12	rs3851592	12054834	G	A	0.248	0.983	0.452	0.4425	0.1274	3.4746	0.0005116
12	rs66471432:12288413:CATT:C	12288413	CATT	C	0.658	0.98	0.585	0.532	0.1304	4.0814	4.477e-05
12	rs1817420	13418493	C	G	0.21	0.965	0.344	0.5371	0.1457	3.6864	0.0002275
12	rs58713254:13639385:C:T	13639385	C	T	0.693	0.988	0.479	0.4559	0.1325	3.4399	0.000582
12	rs33915800:13639388:A:T	13639388	A	T	0.691	0.987	0.481	0.469	0.1342	3.494	0.0004759
12	rs61548222	14224416	C	G	0.392	0.989	0.593	0.4751	0.1256	3.7837	0.0001545
12	rs833719	103071968	C	T	0.198	0.998	0.453	0.4385	0.1297	3.3796	0.0007259
12	rs7296927	106682158	A	T	0.659	0.987	0.578	0.5245	0.138	3.8003	0.0001445
12	rs7310707	107693844	C	T	0.257	0.997	0.441	0.5104	0.1346	3.7929	0.0001489
12	rs7311125	107694181	C	A	0.259	0.998	0.442	0.4943	0.1333	3.7093	0.0002078
12	rs4964562	107694651	C	T	0.257	1	0.443	0.4913	0.1332	3.6873	0.0002266
12	rs2193354	107697765	C	T	0.224	0.996	0.441	0.5075	0.1346	3.7695	0.0001636
12	rs11833050	107703328	T	A	0.219	0.996	0.436	0.5032	0.1357	3.7098	0.0002074
12	rs1820460	107704705	C	A	0.219	1	0.438	0.4887	0.1347	3.6271	0.0002866
12	rs3858619	114928275	A	C	0.229	0.981	0.437	0.4431	0.1279	3.4646	0.0005311
12	rs4144456	117577082	T	C	0.892	1	0.273	0.5774	0.1465	3.9398	8.154e-05
12	rs57038108	128211510	C	T	0.095	1	0.23	0.5284	0.1579	3.3471	0.0008165
12	rs11059329	128223241	G	T	0.134	0.948	0.227	0.5388	0.1614	3.3384	0.0008427
12	rs7134522:129459564:C:T	129459564	C	T	0.226	0.993	0.535	0.4392	0.1269	3.4622	0.0005358
12	rs7132705	129905345	T	C	0.701	0.999	0.511	0.4694	0.1221	3.846	0.0001201
12	rs10562190:129905853:AGACAAT:A	129905853	AGACAAT	A	0.702	0.997	0.513	0.4645	0.1222	3.8014	0.0001439
12	rs7133162	129905914	A	G	0.702	0.997	0.513	0.4645	0.1222	3.8013	0.000144
12	rs34301377	130870087	T	A	0.057	0.99	0.173	0.584	0.17	3.4345	0.0005936
12	rs35452104	133347167	AAGG	A	0.315	0.995	0.519	0.4988	0.131	3.8089	0.0001396
12	rs900444	133354470	T	C	0.79	0.982	0.428	0.5082	0.14	3.6304	0.000283
12	rs11047757	25169619	T	C	0.061	0.969	0.127	0.7345	0.1882	3.902	9.539e-05
12	rs11608506	25175888	T	C	0.059	0.998	0.136	0.6274	0.1886	3.3273	0.0008769
12	rs10743596	27049995	A	C	0.754	0.995	0.51	0.4953	0.1274	3.8875	0.0001013
12	rs4304878	27050936	G	T	0.798	0.999	0.492	0.4296	0.1283	3.3478	0.0008146
12	rs4963672	27076068	T	C	0.798	0.998	0.492	0.4296	0.1284	3.3452	0.0008224
12	rs2029309	27081566	C	G	0.797	0.998	0.491	0.432	0.1284	3.3644	0.0007672
12	rs200740161	28291192	CACACACAT	C	0.057	0.931	0.068	0.824	0.2472	3.3331	0.0008589
12	rs4931111	29015045	A	G	0.236	0.986	0.448	0.4927	0.1323	3.7256	0.0001949
12	rs61680788	29915416	G	C	0.094	0.997	0.211	0.5056	0.1528	3.3096	0.0009342
12	rs60788764	29915421	C	A	0.094	0.996	0.212	0.5051	0.1528	3.3045	0.0009514
12	rs61409863	29918377	A	C	0.094	0.995	0.212	0.5112	0.1526	3.3492	0.0008105
12	rs79071945	31796937	G	C	0.068	1	0.169	0.5734	0.1638	3.5015	0.0004626
12	rs4930758	5636577	G	A	0.924	0.924	0.07	0.9635	0.2491	3.8685	0.0001095
12	rs216872	6093540	T	C	0.285	0.998	0.51	0.4159	0.1259	3.3039	0.0009536
12	rs1392315	59602062	G	A	0.639	0.976	0.573	0.4919	0.1305	3.768	0.0001646
12	rs61940860	62094768	A	G	0.123	0.981	0.317	0.4935	0.1491	3.3106	0.0009311
12	rs76606197	67042250	T	G	0.081	0.991	0.228	0.5468	0.1591	3.4366	0.0005891
12	rs1982664	67043626	T	C	0.1	0.973	0.23	0.535	0.1609	3.3259	0.0008812
12	rs7487518	68361187	G	A	0.089	0.986	0.125	0.6572	0.1933	3.4004	0.0006728
12	rs60945320:71798537:T:TA	71798537	T	TA	0.151	0.951	0.259	0.5278	0.1515	3.4839	0.0004942
12	rs145691914	80702629	C	G	0.131	0.979	0.277	0.5612	0.1553	3.6136	0.000302
12	rs56658695	80707210	A	T	0.131	0.978	0.277	0.5607	0.1553	3.6114	0.0003045
12	rs10862264	81609366	A	T	0.199	0.999	0.437	0.5144	0.1326	3.8784	0.0001051
12	rs1921064	81616147	T	C	0.199	0.998	0.437	0.5144	0.1326	3.8782	0.0001052
12	rs10862267	81616624	C	A	0.199	0.997	0.437	0.5249	0.1329	3.9497	7.824e-05
12	rs11114795	81617565	A	G	0.199	0.998	0.437	0.5144	0.1326	3.8783	0.0001052
12	rs1921066	81617739	A	G	0.199	0.998	0.437	0.5144	0.1326	3.8782	0.0001052
12	rs199761286	81620091	C	CT	0.189	0.997	0.431	0.5228	0.1332	3.9244	8.696e-05
12	rs10862269	81624217	A	C	0.198	0.998	0.435	0.4898	0.1334	3.6717	0.0002409
12	rs7139203	81629418	T	C	0.21	0.996	0.437	0.5069	0.1343	3.7754	0.0001597
12	rs56922210	81632055	GT	G	0.199	0.996	0.431	0.4793	0.134	3.5772	0.0003473
12	rs7303997	81641332	C	G	0.207	0.998	0.435	0.5163	0.1338	3.8591	0.0001138
12	rs7956794	83540904	A	G	0.142	0.987	0.302	0.4958	0.146	3.3969	0.0006814
12	rs141258107:87724133:C:T	87724133	C	T	0.076	0.974	0.211	0.5385	0.1562	3.4464	0.0005681
12	rs4761586	94540915	A	G	0.114	0.961	0.237	0.5313	0.1557	3.4116	0.0006458
13	rs12864536:102177750:A:G	102177750	A	G	0.075	0.995	0.132	0.6493	0.1946	3.3373	0.0008458
13	rs34288378	102177837	A	G	0.077	1	0.134	0.707	0.1905	3.7118	0.0002058
13	rs66675776	102178630	A	T	0.075	0.995	0.132	0.6492	0.1946	3.3364	0.0008488
13	rs9518448	102224542	C	T	0.057	0.963	0.102	0.8568	0.2089	4.1023	4.09e-05
13	rs75272932	111837911	G	A	0.125	0.995	0.339	0.4972	0.1468	3.3872	0.000706
13	rs74711791	111845195	A	G	0.13	1	0.346	0.5595	0.1428	3.9172	8.96e-05
13	rs75514064	111856600	C	G	0.123	0.997	0.336	0.4904	0.1458	3.3629	0.0007714
13	rs78153751	111856756	A	G	0.123	0.997	0.336	0.4904	0.1458	3.3628	0.0007717
13	rs77643661	111858582	G	A	0.123	0.997	0.336	0.488	0.1458	3.3462	0.0008194
13	rs75013682	111858911	G	A	0.123	0.997	0.336	0.488	0.1458	3.346	0.00082
13	rs9550239	114492956	T	C	0.447	0.99	0.594	0.4448	0.1297	3.4305	0.0006026
13	rs1536202	24508569	T	C	0.059	0.996	0.154	0.6937	0.1724	4.0235	5.733e-05
13	rs71185102	24508612	T	TA	0.059	0.997	0.155	0.6844	0.1726	3.9652	7.335e-05
13	rs1536203	24508738	G	A	0.059	0.997	0.155	0.6852	0.1726	3.9698	7.194e-05
13	rs2810656	24509193	A	G	0.059	0.996	0.155	0.6847	0.1726	3.9667	7.286e-05
13	rs2810657	24509438	T	C	0.059	0.997	0.155	0.6848	0.1726	3.9674	7.266e-05
13	rs2810659	24509981	C	G	0.059	0.997	0.155	0.686	0.1726	3.9742	7.06e-05
13	rs2765094	24510631	G	A	0.059	0.995	0.154	0.7021	0.1723	4.0753	4.596e-05
13	rs144422383	25560450	A	T	0.068	0.981	0.163	0.5828	0.176	3.3119	0.0009266
13	rs2497594	25562829	T	C	0.065	0.919	0.144	0.6842	0.1847	3.7049	0.0002115
13	rs9596169	50255479	T	C	0.152	0.987	0.349	0.5895	0.137	4.3033	1.682e-05
13	rs34657299	55685683	TC	T	0.096	0.982	0.177	0.5783	0.1755	3.2958	0.0009813
13	rs35807699	55696895	C	G	0.096	0.991	0.177	0.5931	0.1737	3.4135	0.0006414
13	rs9527322	55703927	G	T	0.096	0.992	0.179	0.5804	0.1738	3.3391	0.0008406
13	rs9597119	55711225	T	C	0.096	0.993	0.179	0.5799	0.1737	3.3388	0.0008413
13	rs9591642	55711392	C	T	0.096	0.993	0.179	0.5799	0.1737	3.3388	0.0008413
13	rs12430403	55726068	A	G	0.097	0.992	0.176	0.6062	0.1735	3.4931	0.0004774
13	rs34991699	55746757	TA	T	0.097	0.992	0.178	0.5875	0.1734	3.3889	0.0007016
13	rs4315251	55747766	A	G	0.097	0.994	0.179	0.5799	0.1737	3.339	0.0008407
13	rs9597130	55750401	C	A	0.097	0.994	0.179	0.5799	0.1737	3.339	0.0008407
13	rs7984910	55764152	T	C	0.097	0.994	0.179	0.5799	0.1737	3.339	0.0008407
13	rs71427660	68468376	G	C	0.053	0.943	0.159	0.7708	0.1702	4.5286	5.938e-06
13	rs4884787	69095367	T	C	0.384	0.996	0.606	0.473	0.131	3.6121	0.0003037
13	rs1392004	69095473	G	A	0.384	0.996	0.606	0.473	0.1309	3.6122	0.0003036
13	rs12872697	69096415	G	T	0.383	0.997	0.605	0.4619	0.1307	3.5348	0.0004081
13	rs9571942	69097229	C	G	0.384	0.997	0.605	0.4744	0.1308	3.6267	0.0002871
13	rs7328066	69097959	C	T	0.384	0.997	0.607	0.4567	0.131	3.4861	0.0004902
13	rs7329519	69097998	T	C	0.384	0.997	0.607	0.4567	0.131	3.486	0.0004903
13	rs7328668	69098312	A	G	0.384	0.997	0.607	0.4569	0.131	3.4877	0.0004872
13	rs7333959	69098525	C	A	0.384	0.998	0.607	0.4568	0.131	3.4871	0.0004883
13	rs7334731	69098784	G	A	0.384	0.998	0.607	0.4554	0.1312	3.4707	0.0005192
13	rs12429367	78036512	C	T	0.056	0.957	0.08	0.8754	0.2318	3.7768	0.0001588
13	rs11618255	78048787	A	G	0.056	0.964	0.083	0.815	0.2306	3.5337	0.0004097
13	rs116258949:78049709:C:G	78049709	C	G	0.051	0.965	0.084	0.8145	0.2308	3.5297	0.0004161
13	rs10507882	78767411	A	G	0.427	0.992	0.605	0.4298	0.1263	3.4035	0.0006653
13	rs71795433:89221685:TAAAA:T	89221685	TAAAA	T	0.847	0.97	0.353	0.5583	0.1481	3.7708	0.0001628
13	rs9524449	94994934	T	C	0.09	0.991	0.242	0.54	0.1533	3.5221	0.0004282
13	rs149345621	95004743	GC	G	0.061	0.993	0.204	0.577	0.1616	3.571	0.0003557
13	rs113244292	95008097	G	A	0.061	0.995	0.205	0.5744	0.1616	3.5545	0.0003787
13	rs79749206	95009333	C	T	0.057	1	0.199	0.5426	0.1633	3.322	0.0008937
13	rs78549816	95009702	C	T	0.057	1	0.201	0.5666	0.1621	3.4957	0.0004728
13	rs8002396	95011025	T	C	0.138	0.992	0.292	0.4933	0.1453	3.3955	0.0006851
13	rs77087290	95011381	A	G	0.057	0.999	0.199	0.57	0.162	3.5185	0.0004339
13	rs9516403	95015438	T	C	0.087	0.99	0.212	0.6169	0.1586	3.8896	0.0001004
13	rs9524460	95015753	T	C	0.057	0.999	0.199	0.57	0.162	3.518	0.0004348
13	rs9589972	95016934	C	T	0.134	0.996	0.293	0.4881	0.1453	3.3588	0.0007828
13	rs9524879	95932010	C	T	0.093	0.956	0.196	0.6381	0.1669	3.8228	0.0001319
13	rs9805187	99152995	C	A	0.119	0.979	0.329	0.5576	0.141	3.956	7.621e-05
13	rs9517359	99234602	C	T	0.137	1	0.387	0.5286	0.1325	3.9897	6.616e-05
14	rs78186054	104769005	C	T	0.108	0.982	0.291	0.5023	0.1414	3.5512	0.0003834
14	rs77751758	104770790	C	T	0.116	0.986	0.294	0.4933	0.14	3.5225	0.0004275
14	rs60637655	104772191	C	T	0.12	0.997	0.305	0.5038	0.1372	3.6733	0.0002395
14	rs115550525	104785082	G	A	0.111	0.978	0.3	0.5343	0.137	3.9004	9.602e-05
14	rs10138816	105133187	T	C	0.461	0.995	0.63	0.4598	0.1284	3.5797	0.000344
14	rs28539404	105138346	A	G	0.462	0.993	0.623	0.4627	0.1308	3.5381	0.000403
14	rs4983521	105142946	T	C	0.465	1	0.626	0.4806	0.1276	3.7664	0.0001656
14	chr14:38423927	38423927	C	T	0.056	0.974	0.091	0.7454	0.2031	3.6709	0.0002417
14	rs10483506	40580341	C	A	0.052	0.985	0.083	0.766	0.2211	3.4639	0.0005325
14	rs146204067	40585407	A	C	0.056	0.99	0.083	0.766	0.2208	3.4685	0.0005234
14	rs112411346	40594321	A	G	0.06	0.992	0.091	0.7567	0.2145	3.5278	0.000419
14	rs75657507	40599238	T	C	0.056	0.991	0.083	0.7668	0.2208	3.4721	0.0005163
14	rs59198883	40604279	T	G	0.057	0.99	0.084	0.7748	0.2171	3.5683	0.0003594
14	rs1388569	47268172	G	C	0.196	0.977	0.46	0.4664	0.1378	3.3842	0.0007139
14	rs12589598:47289733:G:A	47289733	G	A	0.215	0.969	0.467	0.4612	0.1354	3.4064	0.0006583
14	rs1151580	52480242	C	T	0.479	0.99	0.614	-0.4706	0.1386	-3.3954	0.0006854
14	rs1151582	52482768	C	T	0.498	0.986	0.615	-0.4942	0.1434	-3.4463	0.0005683
14	rs2516600	52487766	T	C	0.508	0.991	0.615	-0.4869	0.138	-3.5289	0.0004173
14	rs241544	56507568	T	C	0.167	1	0.367	0.4979	0.1442	3.4516	0.0005572
14	rs7145505	60705575	C	G	0.311	0.995	0.517	0.5008	0.1325	3.7811	0.0001561
14	rs11628628	60707546	C	A	0.325	0.996	0.521	0.4933	0.132	3.7377	0.0001857
14	rs60610663	60714082	T	A	0.315	0.997	0.526	0.462	0.1321	3.4973	0.00047
14	rs71421374	67943074	C	T	0.132	0.977	0.34	0.5464	0.1509	3.6208	0.0002937
14	rs150341943:70391518:AG:A	70391518	AG	A	0.099	0.97	0.243	0.5516	0.1532	3.6001	0.0003181
14	14:70391698:AGAGGTAGGG:A	70391698	AGAGGTAGGG	A	0.152	0.976	0.315	0.5703	0.1405	4.0577	4.955e-05
14	rs12587221	76809864	G	A	0.158	0.977	0.36	0.5124	0.1329	3.8545	0.000116
14	rs12589620	76811014	C	G	0.163	0.976	0.36	0.5208	0.1325	3.9315	8.443e-05
14	rs12893597	76812695	C	T	0.165	0.976	0.361	0.5309	0.1317	4.0299	5.581e-05
14	rs35788287	76814313	A	G	0.159	1	0.356	0.4687	0.1311	3.5747	0.0003507
14	rs12896434	76816746	G	A	0.171	0.975	0.387	0.4974	0.1315	3.7813	0.000156
14	rs12892786:76833888:C:T	76833888	C	T	0.174	0.98	0.383	0.4344	0.1284	3.3832	0.0007163
14	rs12588179	76846138	C	A	0.22	1	0.462	0.5586	0.1226	4.5576	5.174e-06
14	rs12882915	76865466	A	G	0.249	0.993	0.529	0.5359	0.1209	4.4324	9.32e-06
14	rs35488828	76866052	C	G	0.253	1	0.542	0.509	0.1205	4.2226	2.415e-05
14	rs12590670	76867629	G	A	0.251	0.983	0.525	0.5573	0.1234	4.5171	6.27e-06
14	rs2402172	93050570	A	C	0.233	1	0.415	0.5359	0.1411	3.798	0.0001459
14	rs10141906	93631378	C	T	0.29	0.981	0.522	0.5441	0.1414	3.848	0.0001191
15	rs11630223	101700543	T	A	0.877	0.99	0.215	0.6234	0.1637	3.8084	0.0001398
15	rs4012492	25706053	T	G	0.938	1	0.13	0.6814	0.1846	3.6915	0.0002229
15	rs7166626	25967697	G	A	0.92	0.987	0.125	0.6538	0.1965	3.3268	0.0008786
15	rs4906625	25967726	G	A	0.92	0.987	0.125	0.6538	0.1965	3.3268	0.0008786
15	rs4906626	25967743	T	A	0.92	0.987	0.125	0.6538	0.1965	3.3271	0.0008777
15	rs11855457	29970704	C	T	0.295	1	0.483	0.4408	0.1274	3.4598	0.0005406
15	rs11635639	33093785	C	T	0.26	0.995	0.513	0.4329	0.1272	3.4034	0.0006655
15	rs11631976	33093850	T	G	0.257	0.991	0.508	0.4297	0.1284	3.3477	0.0008148
15	rs11631977	33093851	T	C	0.257	0.991	0.508	0.4297	0.1284	3.3477	0.0008148
15	rs12911098	36876922	G	A	0.211	1	0.457	0.4951	0.1245	3.9757	7.018e-05
15	rs11325536:36888375:GA:G	36888375	GA	G	0.211	0.983	0.45	0.4827	0.1311	3.6819	0.0002315
15	rs11852254	45083843	G	A	0.12	1	0.308	0.5163	0.1432	3.6054	0.0003117
15	rs191614	45980947	A	G	0.633	0.976	0.526	0.5077	0.1276	3.9802	6.884e-05
15	rs993293	47557596	G	T	0.829	1	0.172	0.5361	0.1545	3.4698	0.0005208
15	rs993295	47557946	T	C	0.847	0.99	0.173	0.5358	0.1546	3.4665	0.0005273
15	rs1378215	47558656	G	A	0.823	0.992	0.205	0.5733	0.1515	3.7833	0.0001548
15	rs12148424	53677338	A	G	0.797	0.997	0.386	0.4688	0.1383	3.3893	0.0007008
15	rs2173870	55048555	T	C	0.871	0.973	0.266	0.5885	0.1513	3.8897	0.0001004
15	rs10431784	55336049	C	T	0.164	0.986	0.387	0.4816	0.1398	3.4445	0.0005722
15	rs74807205	57679316	G	C	0.059	0.956	0.117	0.7925	0.1898	4.1745	2.986e-05
15	rs61488086	57680143	C	A	0.075	0.972	0.109	0.8118	0.1912	4.2455	2.181e-05
15	rs1664456	57681853	T	C	0.913	0.997	0.125	0.7357	0.1766	4.1657	3.104e-05
15	rs35955283	67069436	CAT	C	0.088	0.998	0.188	0.5814	0.1717	3.3867	0.0007073
15	rs7175705	67070745	C	G	0.088	0.996	0.188	0.5815	0.1717	3.3857	0.0007099
15	rs7165807	67072719	C	T	0.08	1	0.144	0.697	0.1815	3.8399	0.0001231
15	rs11633472	75184084	T	G	0.444	0.999	0.647	0.3985	0.1204	3.3083	0.0009387
15	rs145907559	81947429	G	A	0.221	0.992	0.444	0.5549	0.1308	4.2432	2.203e-05
15	rs4778914	81952580	A	C	0.216	1	0.43	0.518	0.1299	3.9884	6.652e-05
15	rs2867478	81953630	T	C	0.292	0.994	0.444	0.4493	0.1321	3.4017	0.0006697
15	rs373309	81955868	T	A	0.215	0.99	0.433	0.4898	0.132	3.7111	0.0002064
15	rs143392055:88008760:A:C	88008760	A	C	0.268	0.974	0.45	0.512	0.1337	3.8284	0.000129
15	rs2606159	88018693	G	A	0.701	0.984	0.472	0.4722	0.1355	3.4851	0.0004919
15	rs1966753	88018811	C	T	0.701	0.984	0.472	0.4722	0.1355	3.485	0.0004922
15	rs2606167	88029679	G	A	0.696	0.975	0.469	0.4709	0.1369	3.4411	0.0005793
15	rs12911150	88668691	T	G	0.215	1	0.405	0.4477	0.1343	3.3327	0.0008599
15	rs7179405	89269152	G	A	0.069	1	0.137	0.617	0.1756	3.5143	0.0004409
15	rs55958297:90753964:A:AG	90753964	A	AG	0.333	0.995	0.61	0.4171	0.1247	3.346	0.0008198
15	rs8025627	90767540	A	G	0.654	0.979	0.557	0.4603	0.1338	3.4393	0.0005833
15	rs730617	91717145	T	C	0.072	0.931	0.185	0.7088	0.1751	4.0488	5.147e-05
16	rs28533314:339082:C:T	339082	C	T	0.413	0.981	0.599	0.4919	0.1212	4.0587	4.935e-05
16	rs74002890	807672	T	C	0.078	1	0.148	0.7579	0.1817	4.1723	3.016e-05
16	rs507095	1088797	T	C	0.324	0.981	0.5	0.486	0.1334	3.6439	0.0002685
16	rs11076919	2950323	C	T	0.315	0.993	0.569	0.4633	0.1364	3.3973	0.0006806
16	rs2230738	4164364	C	T	0.246	1	0.506	0.4451	0.1294	3.4408	0.00058
16	rs1477118	10316178	A	G	0.686	0.963	0.515	0.468	0.1348	3.4728	0.000515
16	rs2966190	15254803	T	C	0.087	0.964	0.231	0.5995	0.1659	3.6143	0.0003012
16	rs149914256:15324040:G:T	15324040	G	T	0.085	0.953	0.226	0.5954	0.1738	3.4251	0.0006145
16	rs11865269	24596558	G	T	0.158	0.986	0.359	0.5347	0.1397	3.8264	0.00013
16	rs6497876	25549377	A	G	0.281	0.975	0.478	0.5738	0.1392	4.1205	3.781e-05
16	rs55650319	27032399	T	C	0.244	0.996	0.484	0.428	0.1294	3.3075	0.0009414
16	rs4786592	5132472	C	T	0.275	1	0.549	0.4506	0.13	3.4672	0.0005259
16	rs71386435:6536660:A:AT	6536660	A	AT	0.179	0.958	0.426	0.5042	0.1416	3.5597	0.0003713
16	rs12444303:6537492:C:G	6537492	C	G	0.192	0.984	0.429	0.4542	0.1334	3.4052	0.0006611
16	rs62012735	7581806	A	G	0.096	0.964	0.257	0.6086	0.1524	3.9923	6.543e-05
16	rs57569697	51373150	TCTC	T	0.058	0.96	0.074	0.8145	0.2126	3.8307	0.0001278
16	rs74018205	51393668	A	T	0.061	0.989	0.083	0.7509	0.2077	3.6148	0.0003006
16	rs60821336	51398163	T	C	0.086	0.99	0.083	0.749	0.2081	3.5988	0.0003197
16	rs4784216:51406327:A:G	51406327	A	G	0.061	0.99	0.084	0.7258	0.2086	3.4797	0.0005021
16	rs1833336	51408217	T	A	0.917	0.996	0.086	0.7556	0.2052	3.6824	0.000231
16	rs1420984	51408734	G	C	0.07	0.989	0.086	0.7575	0.2051	3.6937	0.0002211
16	rs2110839	51410835	G	A	0.917	0.993	0.086	0.7617	0.205	3.715	0.0002032
16	rs1071928	51416730	G	A	0.055	0.966	0.083	0.779	0.2048	3.8045	0.0001421
16	rs893226	55502896	T	G	0.588	0.982	0.605	0.4698	0.1318	3.565	0.0003639
16	rs4784749	57053039	G	A	0.18	0.984	0.42	0.6229	0.133	4.6831	2.825e-06
16	chr16:57517056:I	57517056	G	GT	0.71	0.984	0.523	0.4922	0.1375	3.5803	0.0003432
16	rs34738810	58483116	G	C	0.105	1	0.289	0.4786	0.145	3.2999	0.0009672
16	rs1500290	59751915	G	A	0.398	0.995	0.615	0.4687	0.1271	3.6879	0.0002261
16	rs7204050	60243824	G	A	0.415	0.994	0.59	0.4423	0.1288	3.4327	0.0005977
16	rs5817329	62022143	CA	C	0.538	0.994	0.591	0.5156	0.1299	3.969	7.219e-05
16	rs57497709	65734328	A	G	0.203	0.988	0.437	0.5059	0.1404	3.6045	0.0003128
16	rs9925415	72007399	C	T	0.525	0.991	0.562	0.429	0.1242	3.4526	0.0005551
16	rs143166868	75169653	C	CT	0.325	0.992	0.58	0.4759	0.1265	3.7632	0.0001678
16	rs145666073	75904652	TG	T	0.171	0.975	0.371	0.5934	0.138	4.3008	1.702e-05
16	rs72801255	76629806	C	T	0.095	1	0.299	0.4954	0.1392	3.5603	0.0003704
16	rs4888606	77231207	C	G	0.539	0.992	0.617	0.4704	0.1324	3.5535	0.0003802
16	rs2434895	77401684	T	G	0.408	0.98	0.62	0.4411	0.1298	3.3992	0.0006759
16	rs17620748	77421336	G	C	0.185	0.97	0.439	0.4702	0.1386	3.3917	0.0006945
16	rs12928340	77434656	A	G	0.384	0.994	0.596	0.509	0.1273	3.9981	6.386e-05
16	rs72788888	77716706	C	G	0.057	0.972	0.14	0.5979	0.1816	3.2916	0.0009961
16	rs35084196	77933986	C	T	0.141	0.977	0.335	0.5355	0.1533	3.4928	0.000478
16	rs7188086	78257808	G	A	0.382	0.981	0.593	0.4314	0.1294	3.3342	0.0008556
16	rs2859639	78562950	C	A	0.836	0.989	0.268	0.4837	0.1448	3.34	0.0008378
16	rs8062305	78938756	T	C	0.113	0.975	0.184	0.5447	0.1648	3.3062	0.0009458
16	rs4889171	80657544	G	A	0.052	0.978	0.102	0.6978	0.2087	3.3443	0.0008248
16	rs4889173	80661398	G	A	0.065	0.971	0.167	0.7515	0.1786	4.2071	2.587e-05
16	rs11649471	80788252	A	G	0.21	1	0.507	0.5456	0.1323	4.1226	3.746e-05
16	rs7206068	83004256	G	A	0.113	0.972	0.258	0.5249	0.1575	3.3326	0.0008605
16	chr16:83757407:I	83757407	T	TA	0.134	0.988	0.354	0.5003	0.1428	3.5041	0.0004582
16	rs34213881	83843649	AATT	A	0.796	0.961	0.36	0.5145	0.1473	3.4925	0.0004785
16	rs4782873	84057136	T	C	0.581	1	0.602	0.4403	0.1229	3.5838	0.0003387
16	rs2326210	84367104	A	G	0.272	1	0.513	0.4896	0.13	3.7663	0.0001657
16	rs9929153	85259757	G	A	0.49	0.987	0.642	0.4209	0.1274	3.3033	0.0009555
16	rs72491922	86370339	C	T	0.115	0.959	0.243	0.6203	0.1662	3.7318	0.0001901
16	rs9936574	86818054	C	G	0.101	0.94	0.147	0.6624	0.1933	3.4265	0.0006114
16	rs28618991	88256120	A	G	0.865	0.963	0.248	0.5371	0.158	3.3991	0.0006761
16	rs112929759	89027856	T	C	0.137	0.976	0.315	0.5247	0.1462	3.5882	0.000333
17	rs2360735	503759	G	A	0.194	0.993	0.421	0.518	0.1306	3.9657	7.317e-05
17	rs11078564	1576562	C	T	0.22	0.993	0.403	-0.54	0.1594	-3.3881	0.0007037
17	rs11654013:2628591:C:A	2628591	C	A	0.713	0.996	0.433	0.4517	0.1348	3.3518	0.0008028
17	rs8072707	2859307	C	T	0.595	1	0.589	0.4419	0.1291	3.4241	0.0006169
17	rs34571156	3413733	C	A	0.233	0.988	0.529	0.5046	0.1301	3.8788	0.000105
17	rs7208983	3781931	T	C	0.081	0.976	0.071	0.9215	0.2341	3.9355	8.303e-05
17	rs12601956	4312066	T	A	0.13	0.972	0.301	0.6353	0.1408	4.513	6.392e-06
17	rs4790654	4495682	G	A	0.175	1	0.407	0.5465	0.1298	4.2106	2.546e-05
17	rs17824149	4673185	A	G	0.077	1	0.189	0.8118	0.1622	5.0035	5.63e-07
17	rs4791386	10045017	T	C	0.892	0.964	0.259	0.577	0.1619	3.5646	0.0003644
17	rs11450280	10045303	T	TG	0.897	0.965	0.244	0.5902	0.1645	3.588	0.0003332
17	rs12940009	10045764	T	C	0.865	0.977	0.277	0.6103	0.1493	4.0869	4.371e-05
17	rs11656295:10045891:C:G	10045891	C	G	0.866	0.98	0.279	0.6023	0.1494	4.0309	5.557e-05
17	rs7210052	10047072	G	A	0.858	1	0.29	0.5279	0.149	3.5418	0.0003974
17	rs147435965:12928324:G:GTGTGTC	12928324	G	GTGTGTC	0.909	0.972	0.151	0.8325	0.1709	4.8726	1.102e-06
17	rs12051778:14347778:T:C	14347778	T	C	0.08	0.981	0.246	0.5011	0.1513	3.3116	0.0009276
17	rs11656879	14485884	C	G	0.373	0.975	0.605	0.5041	0.1352	3.7283	0.0001928
17	rs113431153	14486146	C	T	0.341	0.973	0.604	0.5175	0.1352	3.8276	0.0001294
17	rs377622239:14486165:TAAA:T	14486165	TAAA	T	0.372	0.971	0.611	0.4996	0.1357	3.6812	0.0002321
17	rs1014027	15223722	T	C	0.326	0.98	0.494	0.4707	0.1318	3.5723	0.0003539
17	rs75949632:15247675:T:C	15247675	T	C	0.467	0.988	0.597	0.4648	0.1324	3.5115	0.0004456
17	rs77118774:15247677:C:T	15247677	C	T	0.467	0.988	0.597	0.4648	0.1324	3.5116	0.0004454
17	rs9902480	15249734	T	G	0.338	0.988	0.521	0.4789	0.1298	3.6898	0.0002244
17	rs63170661	32684991	G	A	0.501	1	0.622	0.5089	0.1247	4.0801	4.502e-05
17	rs210839:32689814:A:G	32689814	A	G	0.433	0.98	0.617	0.4915	0.1362	3.6102	0.000306
17	rs210839:32689814:A:T	32689814	A	T	0.518	0.98	0.617	0.4949	0.1359	3.6428	0.0002697
17	rs72832282	36495719	T	C	0.093	0.952	0.286	0.5553	0.159	3.4932	0.0004772
17	rs141715194	36500854	GT	G	0.096	0.995	0.277	0.55	0.1501	3.6634	0.0002489
17	rs17678928	38305449	G	A	0.082	0.983	0.243	0.5814	0.1611	3.6095	0.0003068
17	rs8064496	40474864	A	G	0.175	1	0.372	0.4486	0.134	3.3485	0.0008126
17	rs8081431	40474880	G	C	0.178	0.996	0.368	0.4627	0.1334	3.4685	0.0005234
17	rs9904503	45884372	T	C	0.174	0.987	0.322	0.5212	0.1402	3.7171	0.0002015
17	rs16948424	45889712	G	T	0.114	0.996	0.323	0.5071	0.1375	3.6894	0.0002247
17	rs9897598	45923496	G	A	0.174	0.983	0.325	0.5128	0.1387	3.6983	0.000217
17	rs117699382:46795551:G:A	46795551	G	A	0.069	0.975	0.148	0.6817	0.1802	3.783	0.000155
17	rs1554948	7286326	T	A	0.437	1	0.607	0.4996	0.1205	4.1462	3.381e-05
17	rs77157082	7900270	T	G	0.055	1	0.181	0.5941	0.1668	3.561	0.0003694
17	rs11078764	8665268	C	A	0.51	0.988	0.646	0.4421	0.1297	3.409	0.000652
17	rs11078765	8665514	G	A	0.51	0.987	0.646	0.4522	0.1301	3.4767	0.0005076
17	rs12950759	9472990	T	C	0.782	0.98	0.428	0.4576	0.1358	3.3687	0.0007552
17	rs9903346	55129892	T	C	0.747	1	0.461	0.443	0.1262	3.5093	0.0004492
17	rs58154764:64459500:G:GT	64459500	G	GT	0.18	0.967	0.377	0.5168	0.1363	3.7928	0.0001489
17	rs12944607:66211992:C:G	66211992	C	G	0.239	0.98	0.459	0.4441	0.1337	3.3223	0.0008927
17	rs1177974	70564057	C	T	0.494	0.986	0.624	0.4321	0.1282	3.3714	0.0007478
17	rs7218738	73919538	G	A	0.09	1	0.18	0.5779	0.1711	3.3775	0.0007315
17	rs737629	74965412	G	A	0.282	1	0.53	0.4584	0.1287	3.5603	0.0003704
17	rs4296316	75554411	A	G	0.692	0.972	0.541	0.4733	0.1278	3.7045	0.0002118
17	rs72894094	76070959	G	A	0.053	0.974	0.131	0.7823	0.1721	4.5442	5.513e-06
17	rs4969228	78900811	A	G	0.305	0.992	0.545	0.4299	0.1261	3.4097	0.0006505
17	rs56318432	79323542	T	G	0.12	1	0.281	-0.7842	0.208	-3.7695	0.0001636
18	rs9953171	1056708	T	C	0.063	0.888	0.118	0.6972	0.1865	3.7375	0.0001859
18	rs9949655	2362512	C	T	0.219	0.962	0.374	0.55	0.1478	3.7211	0.0001984
18	rs2020436	3448762	G	A	0.286	1	0.515	0.4709	0.1347	3.496	0.0004722
18	rs11872808	4331629	C	T	0.112	0.959	0.238	0.5887	0.1653	3.5623	0.0003676
18	rs10502324	4358654	T	C	0.114	1	0.249	0.6053	0.1547	3.9119	9.156e-05
18	rs206466	10297784	C	A	0.357	0.975	0.6	0.4321	0.1295	3.3371	0.0008466
18	rs72975480	10413583	G	T	0.19	1	0.455	0.4873	0.1288	3.7835	0.0001546
18	rs58982410	10414132	C	T	0.194	0.995	0.455	0.4871	0.1295	3.7605	0.0001696
18	rs148972426	20911354	G	GC	0.121	0.966	0.32	0.5408	0.151	3.5821	0.0003409
18	rs35837059	20925963	A	C	0.116	0.997	0.329	0.5067	0.143	3.5424	0.0003965
18	rs17797332	20939545	C	A	0.115	0.99	0.323	0.4943	0.1452	3.4054	0.0006607
18	rs11663274	20945768	C	T	0.127	0.993	0.327	0.4864	0.1447	3.3612	0.000776
18	rs12964871	20952190	G	A	0.116	0.995	0.328	0.4868	0.1443	3.3733	0.0007428
18	rs11659634	20966639	G	A	0.137	0.994	0.343	0.489	0.1415	3.4544	0.0005516
18	rs16978401	20980080	T	C	0.138	1	0.35	0.4942	0.139	3.5544	0.0003788
18	rs55695155	20980165	G	A	0.129	0.982	0.325	0.5017	0.1437	3.4916	0.0004801
18	rs10153350	25841883	A	G	0.362	0.983	0.597	0.4582	0.1266	3.6198	0.0002949
18	rs8089446	25857674	C	T	0.375	0.983	0.602	0.4361	0.1272	3.4274	0.0006094
18	rs8090052	25857767	A	G	0.376	0.982	0.603	0.4298	0.1261	3.4093	0.0006513
18	rs12607775	25858544	A	G	0.37	0.984	0.608	0.4273	0.1231	3.4718	0.000517
18	rs57522871:25864609:T:TTTTC	25864609	T	TTTTC	0.363	0.999	0.612	0.4605	0.122	3.7757	0.0001595
18	rs1427045	35214592	G	C	0.771	1	0.416	0.4998	0.1386	3.6052	0.0003119
18	rs11390908	35214994	G	GC	0.774	0.998	0.416	0.5039	0.1385	3.6379	0.0002749
18	rs2861296	35215638	T	C	0.77	0.995	0.425	0.4629	0.1403	3.2992	0.0009695
18	rs9952493	35234599	T	G	0.775	0.974	0.392	0.6382	0.1468	4.348	1.374e-05
18	rs11659319	43148474	C	T	0.275	0.99	0.554	0.4463	0.1253	3.5622	0.0003678
18	rs80239011:45535062:G:C	45535062	G	C	0.085	0.982	0.198	0.6144	0.1561	3.9358	8.294e-05
18	rs1785397	5561566	A	G	0.68	1	0.512	0.4309	0.1296	3.3237	0.0008883
18	rs190087598:8289510:A:G	8289510	A	G	0.058	0.991	0.148	-1.0681	0.3119	-3.4247	0.0006154
18	rs73942041	8703302	G	A	0.201	0.975	0.437	0.4926	0.1304	3.777	0.0001587
18	rs12458221	8781883	A	C	0.277	1	0.55	0.5204	0.1265	4.113	3.905e-05
18	rs12458237	8781903	A	G	0.277	0.997	0.551	0.5327	0.1267	4.2039	2.623e-05
18	rs12456548	8941069	G	T	0.322	0.981	0.581	0.4656	0.1305	3.5674	0.0003606
18	rs9948097	8948052	T	C	0.435	0.98	0.61	0.5019	0.1285	3.9075	9.324e-05
18	rs7227267	8966712	G	A	0.432	0.994	0.641	0.4698	0.1186	3.9613	7.455e-05
18	rs7227499	9626465	C	T	0.331	0.986	0.569	0.4827	0.1328	3.6361	0.0002768
18	rs78654484:9626661:A:T	9626661	A	T	0.33	0.986	0.569	0.4828	0.1328	3.6366	0.0002762
18	rs10585229:50877865:GTA:G	50877865	GTA	G	0.537	0.987	0.622	0.4708	0.1247	3.7764	0.0001591
18	rs8092980	52563941	C	T	0.236	1	0.502	0.4155	0.1258	3.3032	0.0009559
18	rs11325923	52569752	TA	T	0.248	0.972	0.519	0.4691	0.1289	3.6385	0.0002743
18	rs7236632	55434202	G	A	0.842	1	0.361	0.5929	0.1424	4.164	3.128e-05
18	rs2850239	55465683	A	G	0.119	0.955	0.234	0.6726	0.1678	4.0089	6.1e-05
18	rs56289638:55876365:G:A	55876365	G	A	0.332	0.99	0.53	0.588	0.1357	4.3319	1.478e-05
18	rs10871756	56155939	T	C	0.155	0.979	0.371	0.5237	0.1432	3.6572	0.0002549
18	rs2277720	56165164	G	A	0.128	0.963	0.261	0.5897	0.1511	3.9037	9.474e-05
18	rs9962199	56205472	G	T	0.062	0.979	0.124	0.6627	0.1865	3.554	0.0003794
18	rs79576702	56284172	G	C	0.053	0.967	0.091	0.7227	0.2192	3.2971	0.000977
18	rs150864242	56783517	C	A	0.152	0.99	0.336	0.5541	0.139	3.9868	6.697e-05
18	rs12605537	57522745	G	A	0.164	0.969	0.317	0.558	0.1446	3.8577	0.0001145
18	rs62097830	58084377	A	C	0.079	1	0.239	0.5583	0.1538	3.6309	0.0002825
18	rs1019384	58728361	A	G	0.572	0.98	0.608	0.4663	0.1362	3.4234	0.0006184
18	rs57049475	59332217	C	T	0.12	0.988	0.225	0.613	0.1682	3.644	0.0002684
18	rs2282551	60254789	T	C	0.34	1	0.568	0.4588	0.1255	3.6573	0.0002549
18	rs12457695	61079369	A	G	0.307	0.978	0.565	0.4502	0.1317	3.4177	0.0006314
18	rs9285368	63267883	T	C	0.251	0.992	0.484	0.4831	0.1346	3.5893	0.0003315
18	rs4410187	64772091	G	A	0.851	0.983	0.259	0.5844	0.155	3.7715	0.0001623
18	rs371023690:64784019:CT:CTTT	64784019	CT	CTTT	0.059	0.954	0.157	0.6362	0.1843	3.4511	0.0005583
18	rs34756263	64868301	T	C	0.418	0.988	0.65	0.4296	0.1239	3.4683	0.0005238
18	rs1474090	65703401	A	C	0.272	0.992	0.475	0.459	0.1284	3.5752	0.0003499
18	rs61180582	66683776	A	G	0.076	0.965	0.124	0.6465	0.1946	3.3219	0.0008942
18	rs12607448	67133452	T	C	0.436	0.99	0.622	0.4117	0.1216	3.3856	0.0007103
18	rs78498450	70545134	G	A	0.113	0.98	0.278	0.5669	0.1596	3.5522	0.000382
18	rs12455539	71276837	C	A	0.382	0.999	0.563	0.4792	0.1266	3.7844	0.0001541
18	rs56895364	72996431	G	A	0.297	0.992	0.558	0.452	0.1297	3.4858	0.0004907
18	rs10048234	74354046	G	A	0.085	0.949	0.167	0.7109	0.1887	3.7666	0.0001655
18	rs1893823	74919358	T	A	0.144	0.977	0.297	0.5382	0.1505	3.5765	0.0003482
18	rs33979108:75228076:TTATA:TTA	75228076	TTATA	TTA	0.279	0.971	0.528	-0.5337	0.1562	-3.417	0.0006331
19	rs8102643	256859	T	C	0.613	0.988	0.578	0.4183	0.1267	3.3025	0.0009582
19	rs35764810:553140:G:C	553140	G	C	0.475	0.991	0.613	0.399	0.1194	3.3415	0.0008333
19	rs3764640	1207238	G	T	0.237	1	0.464	0.5872	0.1371	4.2816	1.855e-05
19	rs67481185	1928219	T	A	0.254	0.968	0.473	0.5448	0.1374	3.966	7.308e-05
19	rs8110136:2311086:G:T	2311086	G	T	0.086	0.972	0.193	0.5724	0.1673	3.4221	0.0006213
19	rs17828251:2553602:T:C	2553602	T	C	0.051	0.883	0.116	0.7053	0.2118	3.3301	0.0008681
19	rs76742608	3277370	T	C	0.074	0.975	0.199	0.558	0.1638	3.4061	0.0006589
19	rs112453906	3868070	CCCT	C	0.094	0.974	0.216	0.5736	0.1635	3.5079	0.0004517
19	rs2230561	3982967	G	A	0.08	0.98	0.24	0.5254	0.1578	3.3298	0.0008691
19	rs189053880:4472503:C:A	4472503	C	A	0.226	0.995	0.43	0.4684	0.1352	3.4657	0.0005288
19	rs10401379	4846774	A	G	0.86	0.986	0.325	0.4873	0.1437	3.3912	0.000696
19	rs78064630	10562802	G	A	0.063	1	0.212	0.5947	0.1687	3.5258	0.0004222
19	rs376649572:10567216:T:A	10567216	T	A	0.063	0.981	0.204	0.6037	0.174	3.4703	0.0005199
19	rs7253816:15793062:G:A	15793062	G	A	0.398	0.996	0.579	0.4543	0.1254	3.6227	0.0002916
19	rs28447241	17938492	T	C	0.13	1	0.298	0.5138	0.1472	3.4915	0.0004803
19	rs62109951	29854071	C	T	0.18	1	0.457	0.4734	0.1339	3.5345	0.0004086
19	rs8106116	35342922	T	C	0.526	0.992	0.65	0.4575	0.1236	3.7013	0.0002145
19	rs55877896	35717045	C	T	0.114	0.987	0.291	0.6365	0.1494	4.2599	2.045e-05
19	rs4805116	35720523	C	T	0.114	0.99	0.273	0.7269	0.1447	5.0244	5.049e-07
19	rs74410150:35722749:A:G	35722749	A	G	0.105	0.991	0.268	0.7521	0.145	5.1881	2.124e-07
19	rs77870096:35722750:A:G	35722750	A	G	0.104	0.992	0.268	0.7435	0.1448	5.1342	2.834e-07
19	rs10416254	35723634	G	T	0.261	0.994	0.469	0.545	0.1296	4.2045	2.616e-05
19	rs10418562	35723672	A	G	0.261	0.994	0.469	0.545	0.1296	4.2046	2.616e-05
19	rs10424110	35723823	A	G	0.261	0.994	0.469	0.545	0.1296	4.2044	2.617e-05
19	rs73045852	35724701	C	T	0.112	0.994	0.27	0.7291	0.1451	5.026	5.008e-07
19	rs8112032	35724764	G	T	0.26	0.996	0.469	0.5305	0.1284	4.1321	3.595e-05
19	rs73045860	35725428	A	T	0.106	0.996	0.271	0.7249	0.1452	4.9939	5.919e-07
19	rs55745204	35740806	C	A	0.106	0.992	0.269	0.7355	0.1453	5.0628	4.131e-07
19	rs411560	47603285	C	T	0.914	0.965	0.22	0.5883	0.1604	3.6668	0.0002456
19	rs7246201	8235311	T	C	0.575	0.994	0.572	0.4395	0.1194	3.6815	0.0002319
19	rs62123357	8236158	T	G	0.546	0.999	0.579	0.4383	0.1192	3.6777	0.0002354
19	rs62123359	8236197	G	C	0.546	0.999	0.579	0.4266	0.1188	3.5911	0.0003293
19	rs7259896	52454507	A	G	0.178	0.995	0.349	0.4563	0.1373	3.3228	0.0008911
19	rs7246051	52454755	T	G	0.178	0.995	0.349	0.4563	0.1373	3.3226	0.0008917
19	rs11084126	52455035	A	G	0.178	0.996	0.349	0.4562	0.1373	3.3226	0.0008917
19	rs28435962	52455295	A	G	0.179	0.995	0.351	0.4621	0.1367	3.3805	0.0007235
19	rs8106739	52456033	C	T	0.178	0.996	0.35	0.4649	0.1366	3.4027	0.0006672
19	19:52457525:A:ACTCTTT	52457525	A	ACTCTTT	0.173	0.983	0.321	0.4796	0.1432	3.3501	0.0008077
19	rs2015845	52457779	T	G	0.178	0.997	0.35	0.4495	0.1357	3.314	0.0009198
19	rs8109375	52460050	T	C	0.178	0.997	0.35	0.4495	0.1356	3.3144	0.0009183
19	rs7255333	52460453	C	T	0.178	0.997	0.35	0.4492	0.1356	3.312	0.0009263
19	rs34490647	52462794	A	AGAAT	0.184	0.996	0.344	0.4677	0.1362	3.4349	0.0005928
19	rs7250208	52464204	T	C	0.184	0.997	0.349	0.4532	0.1354	3.3479	0.0008143
19	rs139594340	55717666	CTTTTCTTTTG	C	0.062	0.948	0.124	0.6313	0.1831	3.4481	0.0005645
19	rs199545078:55959958:C:A	55959958	C	A	0.052	0.97	0.072	0.8664	0.2278	3.8031	0.0001429
19	rs113513602	56077561	C	T	0.068	0.955	0.165	0.6254	0.1866	3.3509	0.0008054
19	rs11671150	57470821	G	A	0.071	1	0.181	0.5627	0.1686	3.3366	0.0008482
2	rs7424680	1479557	C	T	0.644	0.985	0.634	0.4774	0.1272	3.752	0.0001754
2	rs11886995	10306343	T	G	0.059	1	0.117	0.7672	0.1949	3.9369	8.255e-05
2	rs13422220	14515498	T	C	0.092	0.993	0.183	0.6973	0.1749	3.9874	6.681e-05
2	rs13413931	14518424	T	C	0.092	0.994	0.183	0.6975	0.1747	3.992	6.552e-05
2	rs13414249	14518935	A	C	0.093	0.992	0.183	0.6975	0.1747	3.9918	6.558e-05
2	rs11899364	14524630	C	T	0.092	0.991	0.184	0.7044	0.1751	4.0221	5.767e-05
2	rs11904761	14526858	G	T	0.09	0.993	0.183	0.6952	0.1747	3.9787	6.93e-05
2	rs6724047	101198515	T	C	0.724	0.991	0.599	-0.4749	0.1403	-3.3837	0.0007152
2	rs11681294	101198730	T	C	0.72	0.992	0.596	-0.4793	0.1406	-3.4081	0.0006541
2	rs3917267	102778819	G	A	0.369	1	0.558	0.4174	0.1214	3.437	0.0005882
2	rs75757489	115378150	C	A	0.074	0.992	0.219	-0.8496	0.2392	-3.5518	0.0003826
2	rs2043744	119224078	C	T	0.057	0.957	0.147	0.6596	0.1658	3.9772	6.972e-05
2	rs1995916	120628463	C	A	0.46	0.992	0.622	0.522	0.1263	4.1336	3.571e-05
2	rs138384669:138493748:C:CAT	138493748	C	CAT	0.174	0.964	0.367	0.487	0.1355	3.5947	0.0003248
2	2:139218399:C:CAAAAAAA	139218399	C	CAAAAAAA	0.912	0.947	0.112	0.8449	0.2004	4.2172	2.473e-05
2	rs115122011	15077706	T	C	0.051	1	0.178	0.6193	0.1649	3.7557	0.0001729
2	rs11687575	152156771	C	T	0.065	0.951	0.185	0.6066	0.1833	3.3093	0.0009354
2	rs1515926	159622208	T	C	0.361	1	0.589	0.3992	0.1211	3.2972	0.0009766
2	rs10933503	159624015	A	T	0.371	0.994	0.59	0.4076	0.121	3.3679	0.0007575
2	rs9967675	159638587	T	C	0.359	0.971	0.585	0.4708	0.1262	3.7296	0.0001918
2	rs2356507	159639345	C	T	0.358	0.971	0.589	0.469	0.1267	3.7011	0.0002147
2	chr2:159916462	159916462	T	G	0.073	0.942	0.198	0.5937	0.1604	3.701	0.0002147
2	rs75559382	159956410	T	C	0.053	0.935	0.142	0.6922	0.1875	3.6914	0.000223
2	rs76594908	160117283	C	T	0.051	0.952	0.145	0.6901	0.1846	3.738	0.0001855
2	rs1710620	161818016	G	A	0.773	0.998	0.511	0.4468	0.1339	3.3378	0.0008446
2	rs73973909	161824922	G	A	0.224	0.996	0.509	0.4574	0.1361	3.3603	0.0007787
2	rs77410360	164351145	C	T	0.053	0.98	0.134	0.8452	0.1783	4.74	2.137e-06
2	rs1899112	164377868	T	G	0.083	0.998	0.123	0.7362	0.1894	3.886	0.0001019
2	rs4853508	191302739	C	T	0.283	0.997	0.476	0.4571	0.1285	3.5581	0.0003735
2	rs78999781	204290037	T	C	0.086	0.981	0.258	0.5812	0.1473	3.9471	7.91e-05
2	rs13018735	208892742	G	C	0.541	0.998	0.605	0.4349	0.1214	3.5809	0.0003425
2	rs55883450	208893424	G	A	0.541	0.999	0.609	0.4433	0.1203	3.6838	0.0002298
2	rs17640827	208894438	A	G	0.541	1	0.61	0.4399	0.1202	3.6606	0.0002516
2	rs7424035	208898280	G	A	0.555	0.994	0.604	0.4435	0.1218	3.6411	0.0002714
2	rs6749137	211541165	G	A	0.073	0.965	0.189	0.9125	0.163	5.5994	2.15e-08
2	rs13026138	218264436	G	A	0.081	0.974	0.224	0.6969	0.1542	4.5188	6.219e-06
2	rs6708600:222534691:T:A	222534691	T	A	0.069	0.931	0.159	0.8082	0.1733	4.6622	3.129e-06
2	rs112959208	225423683	G	C	0.068	0.972	0.233	0.5925	0.1538	3.8522	0.000117
2	rs281524	225872968	A	G	0.473	0.99	0.606	0.4402	0.1242	3.5427	0.0003961
2	rs934402	237769005	T	A	0.236	0.991	0.501	0.4847	0.1336	3.6277	0.0002859
2	rs6717940	238135786	T	C	0.129	0.989	0.161	0.574	0.1629	3.5238	0.0004254
2	rs6718063	238135906	T	C	0.124	0.992	0.161	0.5741	0.1629	3.5247	0.0004239
2	rs10180362	238137652	C	T	0.079	0.985	0.161	0.5597	0.1578	3.5469	0.0003898
2	rs10195752	238140743	G	A	0.075	0.995	0.161	0.5579	0.1629	3.4245	0.0006159
2	rs67689346	238144228	G	A	0.075	0.996	0.161	0.5579	0.1629	3.4248	0.0006151
2	rs519843	239370684	C	G	0.312	0.99	0.57	0.4823	0.1322	3.6475	0.0002648
2	rs12999563:241177201:A:T	241177201	A	T	0.063	0.985	0.096	0.8074	0.1849	4.3667	1.261e-05
2	rs4676414	241550375	G	A	0.8	0.986	0.432	-0.5646	0.1607	-3.5139	0.0004416
2	rs71430376:242597554:A:G	242597554	A	G	0.101	0.961	0.182	0.6898	0.1644	4.1968	2.707e-05
2	rs111988192:29309293:T:TTA	29309293	T	TTA	0.167	0.974	0.394	0.529	0.147	3.5984	0.0003202
2	rs62132771	29318139	T	C	0.171	0.992	0.407	0.4951	0.1384	3.578	0.0003462
2	rs62132772	29318181	A	G	0.171	0.992	0.407	0.4951	0.1384	3.5782	0.000346
2	rs201292936:29318261:T:TAGAC	29318261	T	TAGAC	0.171	0.992	0.407	0.4951	0.1384	3.5782	0.0003459
2	rs6547910	29320512	T	C	0.171	1	0.407	0.4601	0.1353	3.4017	0.0006696
2	rs7598888	29320680	G	A	0.171	0.999	0.41	0.476	0.1358	3.5046	0.0004574
2	rs62132773	29321188	C	T	0.163	0.995	0.41	0.5575	0.1401	3.9807	6.871e-05
2	rs142197092	29322258	ATCTGTG	A	0.169	0.987	0.411	0.5778	0.1403	4.1187	3.811e-05
2	rs6704999	29938461	T	C	0.103	0.988	0.149	0.5936	0.1692	3.5088	0.0004502
2	rs13411840	29973281	A	C	0.127	0.989	0.139	0.5972	0.1726	3.4591	0.000542
2	rs200284371:34024538:ATT:AT	34024538	ATT	AT	0.253	0.985	0.527	0.4871	0.1326	3.6732	0.0002395
2	rs201596600	35854171	A	AT	0.071	0.963	0.206	0.5948	0.1678	3.5446	0.0003932
2	rs182077230	35858567	A	G	0.07	0.983	0.209	0.5689	0.1672	3.4024	0.0006681
2	rs10189924	42099327	G	A	0.162	0.974	0.378	0.5127	0.1455	3.5224	0.0004277
2	rs25595	56408124	T	TTAAC	0.892	0.998	0.234	0.6754	0.1559	4.3334	1.468e-05
2	rs62145394	59679018	C	T	0.265	0.992	0.572	0.4778	0.1225	3.9013	9.567e-05
2	rs59280472	59679053	T	C	0.273	0.992	0.572	0.4778	0.1225	3.9014	9.566e-05
2	rs77370121	59679868	T	C	0.266	0.993	0.572	0.4777	0.1225	3.9002	9.611e-05
2	rs17585223	59687603	T	G	0.278	0.997	0.576	0.4332	0.1223	3.5428	0.000396
2	rs11695340	59687752	T	C	0.278	0.997	0.575	0.4346	0.1223	3.5547	0.0003784
2	rs55796344	59692235	G	C	0.269	0.991	0.563	0.4614	0.1226	3.7652	0.0001664
2	rs62145405	59700690	C	G	0.275	0.988	0.569	0.4964	0.1247	3.9816	6.844e-05
2	rs17585411	59711248	G	A	0.265	0.982	0.545	0.4613	0.1307	3.5299	0.0004158
2	rs140099017	59916764	CATGGATTA	C	0.054	0.993	0.087	0.693	0.2028	3.4165	0.0006344
2	rs35934704	59919438	C	G	0.055	0.989	0.087	0.6933	0.2029	3.417	0.0006333
2	rs11894580	59936849	T	C	0.058	0.971	0.082	0.7344	0.2081	3.5293	0.0004167
2	rs17050368	59943854	G	C	0.057	0.97	0.085	0.7317	0.2058	3.5551	0.0003778
2	rs58277478	67811450	T	C	0.069	0.973	0.128	0.6603	0.1838	3.5927	0.0003273
2	rs10544293	67852845	GAA	G	0.066	0.965	0.116	0.7431	0.1926	3.8591	0.0001138
2	rs72822116	75138917	C	T	0.235	0.994	0.52	-0.496	0.1494	-3.3201	0.0008999
2	rs74445264	77943388	G	C	0.066	0.984	0.091	0.7819	0.2201	3.5526	0.0003815
2	rs7558223	77955023	G	A	0.054	0.994	0.086	0.8188	0.2241	3.6532	0.000259
2	rs59564409	77955759	C	T	0.067	1	0.088	0.7751	0.2238	3.4637	0.0005328
2	rs17014457	77958332	C	T	0.054	0.991	0.084	0.8351	0.2239	3.7306	0.000191
2	rs78223455	77958577	T	G	0.054	0.991	0.084	0.8351	0.2239	3.7306	0.000191
2	rs150359901:77959233:TATATA:T	77959233	TATATA	T	0.069	0.989	0.087	0.7434	0.2236	3.3248	0.0008849
2	rs17014460	77959842	G	C	0.069	0.989	0.087	0.7434	0.2236	3.3247	0.0008851
2	rs7580783	77961060	G	A	0.067	0.99	0.086	0.7967	0.2236	3.5627	0.0003671
2	rs1487025	78001749	G	A	0.058	0.972	0.102	0.8423	0.213	3.9546	7.666e-05
2	rs7565256	79227275	T	G	0.166	0.967	0.292	0.5665	0.1566	3.6177	0.0002973
2	rs7604138	79227288	C	A	0.163	0.968	0.286	0.6265	0.1542	4.0633	4.838e-05
2	rs7565280	79227358	T	G	0.162	0.963	0.277	0.6369	0.1552	4.1026	4.085e-05
2	rs7604159	79227364	C	T	0.162	0.963	0.277	0.6368	0.1552	4.1026	4.085e-05
2	rs10204539	79269524	T	C	0.144	0.99	0.31	0.5104	0.1545	3.3041	0.0009529
2	rs1584380	79284545	G	A	0.138	0.974	0.28	0.542	0.1606	3.3745	0.0007396
2	rs138350915	79442436	C	T	0.055	0.961	0.147	0.7156	0.1898	3.771	0.0001626
2	rs62138759	82817443	A	T	0.136	0.995	0.32	0.4846	0.1382	3.5059	0.000455
2	rs57707879	82823464	GA	G	0.156	0.996	0.323	0.4678	0.137	3.4131	0.0006422
2	rs11894646	82855341	G	A	0.167	0.988	0.306	0.4989	0.1405	3.55	0.0003852
2	rs185660765:83569495:T:A	83569495	T	A	0.63	0.985	0.579	0.4465	0.1345	3.3196	0.0009013
20	rs59551313	4839174	G	GT	0.146	0.993	0.309	0.6447	0.1431	4.5067	6.585e-06
20	rs17536052	10644705	G	A	0.072	0.961	0.192	0.6685	0.1732	3.8599	0.0001134
20	rs73090329	12607901	A	G	0.128	0.974	0.339	0.531	0.1522	3.4893	0.0004842
20	rs6059244	30010483	A	G	0.619	0.993	0.57	0.4789	0.1265	3.7858	0.0001532
20	rs75530206	30017020	CT	C	0.595	0.985	0.574	0.4714	0.1301	3.6223	0.0002921
20	rs2145077	30018496	T	C	0.601	0.992	0.571	0.4721	0.1273	3.707	0.0002098
20	rs4911337	30021158	G	T	0.601	0.992	0.572	0.4718	0.1273	3.7062	0.0002104
20	rs142133605	39053116	A	ACCAT	0.088	0.978	0.231	0.5713	0.1519	3.7603	0.0001697
20	rs6029905	40602866	A	C	0.648	1	0.57	0.4106	0.1228	3.3425	0.0008303
20	20:40635946:T:TGGGGG	40635946	T	TGGGGG	0.587	0.979	0.593	0.4619	0.1274	3.6247	0.0002893
20	rs4812571	40678430	C	A	0.571	0.988	0.58	0.5723	0.1283	4.4615	8.14e-06
20	rs6067733	49927205	C	A	0.118	1	0.248	-0.6852	0.2058	-3.3292	0.0008709
20	rs2092483	50572754	C	T	0.36	0.983	0.598	0.4479	0.1329	3.3711	0.0007487
20	rs71354357	50572836	G	A	0.36	0.983	0.598	0.448	0.1329	3.3712	0.0007483
20	rs6021594	50601191	A	C	0.872	0.993	0.331	0.5998	0.1484	4.0423	5.293e-05
20	rs6096704	50605163	T	C	0.869	0.995	0.334	0.6325	0.1457	4.3401	1.424e-05
20	rs6021603	50607230	T	A	0.869	0.995	0.335	0.6285	0.146	4.3061	1.661e-05
20	rs113420675	54771368	TTGAC	T	0.058	0.996	0.131	0.6227	0.1827	3.4078	0.0006549
20	rs2870723	54789467	T	C	0.92	0.976	0.169	0.5901	0.1664	3.5472	0.0003893
20	rs73147960	59634661	C	T	0.072	0.92	0.165	0.6213	0.1793	3.4642	0.0005318
20	rs11697696	59952413	C	T	0.191	0.982	0.426	0.4832	0.1392	3.4721	0.0005165
20	rs117464677	61194730	G	A	0.054	0.961	0.167	0.5891	0.1758	3.3507	0.0008061
21	rs2821940	14934934	T	A	0.092	0.982	0.169	0.5881	0.1705	3.4496	0.0005615
21	rs2823041	16457917	C	T	0.24	0.977	0.514	0.4677	0.1326	3.5271	0.0004202
21	rs1620751	16717159	T	C	0.586	0.988	0.638	0.442	0.1272	3.4737	0.0005134
21	rs2243318	16894653	G	A	0.076	0.994	0.06	0.8503	0.2541	3.346	0.0008198
21	rs9975042:19624240:A:G	19624240	A	G	0.126	0.995	0.274	0.5553	0.1491	3.7236	0.0001964
21	rs112385970:23713364:A:G	23713364	A	G	0.077	0.942	0.191	0.6153	0.1809	3.4017	0.0006696
21	rs1557280	24841089	T	G	0.276	0.975	0.531	0.5568	0.133	4.1854	2.847e-05
21	rs62216882	25492697	A	G	0.219	0.988	0.467	-0.5927	0.1584	-3.7409	0.0001833
21	rs1236215	28478797	A	G	0.345	0.974	0.609	-0.482	0.1397	-3.4507	0.0005591
21	rs78272368	32688473	G	A	0.152	0.98	0.373	-0.585	0.1766	-3.3129	0.0009232
21	rs118033391	32853452	C	T	0.065	0.96	0.212	0.5738	0.1622	3.537	0.0004047
21	rs596958	41023491	A	G	0.941	0.913	0.142	0.7189	0.1912	3.7593	0.0001704
21	rs2299759	41269091	G	C	0.068	0.951	0.218	0.5623	0.1638	3.4339	0.0005951
21	rs2837648	41849478	C	T	0.197	1	0.446	0.4122	0.1219	3.383	0.0007171
21	rs2839573	44107960	T	A	0.304	0.967	0.51	0.4714	0.1375	3.4279	0.0006083
21	rs2838922:46846015:C:T	46846015	C	T	0.125	0.98	0.242	0.5765	0.1613	3.574	0.0003515
21	rs8130662:47062684:G:C	47062684	G	C	0.533	0.992	0.644	0.4728	0.1272	3.7188	0.0002002
21	rs2839204	47716547	C	G	0.593	0.994	0.61	-0.4745	0.1372	-3.4576	0.0005451
22	rs5992643	17706811	G	A	0.211	0.989	0.455	0.5051	0.1355	3.7265	0.0001942
22	rs2531704	20013813	T	C	0.653	0.997	0.616	0.4385	0.1234	3.5536	0.00038
22	rs117417140	23273777	C	T	0.053	0.944	0.157	0.6384	0.1772	3.6022	0.0003155
22	rs17679014	25752652	T	C	0.056	0.933	0.142	0.7339	0.1862	3.9419	8.084e-05
22	rs13058722	25916135	G	A	0.232	0.986	0.455	0.455	0.1371	3.3177	0.0009077
22	rs4822702	26722513	G	A	0.104	0.956	0.252	0.5508	0.1531	3.5969	0.000322
22	rs4820911	31281303	G	C	0.051	0.967	0.114	0.7288	0.2082	3.4998	0.0004655
22	rs77983659:33787751:C:T	33787751	C	T	0.279	0.98	0.468	0.4944	0.135	3.663	0.0002493
22	rs11912405	34284664	C	T	0.208	0.987	0.474	0.4669	0.1397	3.3421	0.0008314
22	rs61634853	36823287	C	CA	0.082	0.982	0.115	0.6888	0.1911	3.6043	0.000313
22	rs135726	38671780	T	C	0.405	0.981	0.565	0.5453	0.1363	4.0018	6.286e-05
22	rs3788569	40013216	A	G	0.842	0.982	0.317	0.5372	0.1402	3.8325	0.0001269
22	rs113147787	40203918	G	A	0.104	0.963	0.282	0.5473	0.1429	3.8303	0.000128
22	rs137977	40320361	C	A	0.459	1	0.59	0.4412	0.1242	3.552	0.0003824
22	rs5750966	40969793	C	G	0.442	0.996	0.602	0.479	0.1224	3.9139	9.083e-05
22	rs1984419	42359302	T	C	0.397	0.996	0.542	0.5052	0.1303	3.8786	0.0001051
22	rs73174346	44126517	C	T	0.082	0.935	0.229	0.8269	0.155	5.3338	9.616e-08
22	rs752018	44975604	A	G	0.444	0.982	0.608	0.4841	0.1253	3.8642	0.0001115
22	rs5766545	45606159	T	C	0.298	0.998	0.573	-0.4655	0.1384	-3.3648	0.000766
22	rs6006765	45915640	T	C	0.611	1	0.595	0.4149	0.1246	3.3298	0.0008689
22	rs56392610:45993015:TG:T	45993015	TG	T	0.422	0.982	0.662	0.5074	0.1307	3.8818	0.0001037
22	rs801729	47105477	G	C	0.052	1	0.151	0.6207	0.1885	3.2919	0.000995
22	rs2337246	47602533	C	A	0.291	0.992	0.493	0.4261	0.1291	3.3017	0.0009609
22	rs131852	47763089	C	G	0.503	0.99	0.627	0.4544	0.1209	3.7583	0.000171
22	rs57641837	47985843	C	T	0.122	0.939	0.251	0.5655	0.1701	3.3243	0.0008863
22	rs129308	48400236	A	G	0.861	0.99	0.304	0.5155	0.1374	3.7522	0.0001753
22	rs135247	49527653	G	A	0.194	0.98	0.415	0.4645	0.1382	3.3612	0.0007761
22	rs74987819	49599953	G	T	0.089	1	0.243	0.5555	0.1557	3.568	0.0003597
22	rs9616290	49692737	G	A	0.511	1	0.591	0.4811	0.1249	3.8521	0.0001171
22	rs62231361	49913434	G	A	0.2	0.975	0.451	0.4765	0.1362	3.4978	0.0004692
22	rs11702969	50042875	A	C	0.059	0.992	0.075	0.7507	0.2253	3.3318	0.0008628
22	rs67888567	50094809	AGAG	A	0.127	0.983	0.278	0.5291	0.1479	3.5779	0.0003464
22	rs4838868	50711910	G	C	0.822	0.969	0.363	0.5685	0.15	3.7903	0.0001504
3	rs2619567	2622623	C	A	0.547	0.983	0.595	-0.5411	0.1457	-3.7132	0.0002047
3	rs9844696	4947159	C	T	0.694	0.957	0.468	0.4673	0.1334	3.5021	0.0004616
3	rs2596852	10753490	T	C	0.767	1	0.437	0.5108	0.1352	3.7795	0.0001572
3	rs2600070	10753817	G	A	0.764	0.997	0.438	0.5038	0.1354	3.7202	0.0001991
3	rs6442201	10759082	G	A	0.766	0.995	0.428	0.4692	0.1374	3.4135	0.0006413
3	rs2600068	10759335	G	A	0.768	0.992	0.432	0.4661	0.1365	3.4156	0.0006365
3	rs6441317	100253858	G	A	0.447	0.98	0.62	0.4474	0.1278	3.5003	0.0004648
3	rs6799882	100255170	A	G	0.447	0.981	0.617	0.4479	0.1275	3.5132	0.0004428
3	rs55764247	100257511	C	G	0.447	0.982	0.619	0.4266	0.1268	3.3635	0.0007696
3	rs6808426	100262616	T	C	0.447	0.985	0.625	0.4318	0.1265	3.4132	0.0006421
3	rs11713258	100269983	T	G	0.421	0.993	0.615	0.4468	0.1254	3.5632	0.0003664
3	rs115748119	100560586	T	C	0.089	0.997	0.261	0.5075	0.152	3.3386	0.0008419
3	rs9290314	100853114	A	T	0.175	0.99	0.354	0.46	0.1392	3.3051	0.0009494
3	rs7653508	100853562	A	G	0.154	0.99	0.354	0.4598	0.1392	3.304	0.0009533
3	rs9838389	111199057	A	C	0.124	0.991	0.307	0.5024	0.1477	3.402	0.0006688
3	rs1609935	111233364	G	T	0.125	0.996	0.308	0.4817	0.1454	3.3136	0.0009211
3	rs72948422	112486285	C	T	0.059	1	0.098	0.7031	0.1995	3.5244	0.0004244
3	rs13074706	121786069	G	A	0.09	1	0.22	0.5335	0.1619	3.2951	0.000984
3	rs2332717	123708048	C	T	0.107	0.947	0.21	0.5487	0.1633	3.3593	0.0007815
3	rs637551	124400092	A	G	0.461	0.991	0.658	0.4168	0.1246	3.3455	0.0008213
3	rs56256730	124471097	T	A	0.271	0.997	0.539	0.4096	0.1197	3.4207	0.0006246
3	rs11712229	124563274	G	C	0.299	0.994	0.589	0.4159	0.1241	3.3502	0.0008074
3	rs10934693	124573826	G	C	0.442	1	0.637	0.4179	0.1178	3.547	0.0003896
3	rs9813129	124587917	G	T	0.427	1	0.64	0.4111	0.118	3.4846	0.0004928
3	rs77248466	124597413	T	TG	0.418	0.998	0.637	0.4172	0.1191	3.5041	0.0004581
3	rs9875516	124598026	A	T	0.444	1	0.639	0.4113	0.1179	3.4874	0.0004878
3	rs10804563	124598499	T	C	0.299	1	0.586	0.4373	0.1235	3.5401	4e-04
3	rs10804564	124598526	A	G	0.444	1	0.64	0.4082	0.1181	3.4557	0.0005489
3	rs9968182	124601972	C	T	0.428	0.999	0.642	0.4047	0.1182	3.4231	0.0006191
3	rs4422355	124602882	G	C	0.422	1	0.638	0.4259	0.1189	3.5818	0.0003412
3	rs2047573	124603127	G	C	0.421	1	0.637	0.4184	0.1181	3.5432	0.0003953
3	rs12633721	124609338	G	A	0.405	1	0.628	0.4461	0.1184	3.7666	0.0001655
3	rs10512694	127448051	T	C	0.102	0.985	0.243	0.578	0.152	3.803	0.000143
3	rs7621379	127455199	C	A	0.102	1	0.244	0.5653	0.1504	3.7599	0.00017
3	rs61789012	135473945	G	A	0.177	0.974	0.411	0.5441	0.1473	3.6947	0.0002202
3	rs6786217	135494103	C	T	0.178	0.986	0.416	0.4959	0.1438	3.4485	0.0005636
3	rs61789017	135502251	A	G	0.187	0.99	0.417	0.5191	0.1413	3.6745	0.0002384
3	rs169824	139235006	G	C	0.522	0.989	0.582	0.4631	0.1347	3.4379	0.0005862
3	rs11293820:139646709:AT:A	139646709	AT	A	0.295	0.969	0.57	0.4487	0.1334	3.3631	0.0007706
3	rs4582075	142193545	T	A	0.373	0.998	0.635	0.3982	0.1194	3.3356	0.000851
3	rs4558780	142200764	A	G	0.414	0.997	0.64	0.4122	0.1198	3.4392	0.0005835
3	rs827176	157964669	A	G	0.426	1	0.609	0.3952	0.1142	3.4597	0.0005407
3	rs827178	157965315	C	A	0.44	1	0.608	0.3991	0.1139	3.5026	0.0004608
3	rs1104289	157970694	A	G	0.442	0.996	0.603	0.438	0.115	3.808	0.0001401
3	rs7637291	157973414	G	T	0.44	1	0.608	0.3994	0.1139	3.5051	0.0004564
3	rs2698323	157974243	T	C	0.44	1	0.608	0.3991	0.1139	3.5026	0.0004608
3	rs827111	157980742	T	G	0.439	0.998	0.608	0.4284	0.1154	3.7121	0.0002056
3	rs827108	157982997	G	A	0.426	1	0.609	0.3952	0.1142	3.4601	0.00054
3	rs827095	157984210	A	T	0.438	0.999	0.608	0.3991	0.1139	3.503	0.0004601
3	rs149734119	157988924	A	AT	0.44	1	0.608	0.3991	0.1139	3.503	0.0004601
3	rs1193521	157989300	A	G	0.44	1	0.608	0.3991	0.1139	3.503	0.0004601
3	rs2693527	157991013	A	G	0.395	0.999	0.607	0.3997	0.114	3.5058	0.0004553
3	rs2698322	157992636	G	C	0.44	1	0.608	0.3991	0.1139	3.503	0.0004601
3	rs7621674	157992751	C	T	0.44	1	0.608	0.3991	0.1139	3.503	0.0004601
3	rs7643792	157992814	A	G	0.44	1	0.608	0.3991	0.1139	3.503	0.0004601
3	rs1193514	158024929	G	T	0.434	0.989	0.608	0.4522	0.117	3.8657	0.0001108
3	rs1724704	158031155	T	A	0.443	0.994	0.601	0.4258	0.1167	3.6469	0.0002654
3	rs827184	158057050	C	T	0.394	0.998	0.604	0.4134	0.1142	3.6197	0.000295
3	rs1095642	158059019	T	C	0.406	0.999	0.604	0.4157	0.1142	3.641	0.0002716
3	rs827135	158064909	T	C	0.406	0.999	0.604	0.4157	0.1142	3.6407	0.0002719
3	rs827134	158069197	C	G	0.393	0.999	0.604	0.4126	0.1143	3.6089	0.0003075
3	rs9877909	158144264	C	T	0.602	0.998	0.605	0.4314	0.1137	3.7956	0.0001473
3	rs10708678	158152176	GA	G	0.603	0.998	0.606	0.4316	0.1137	3.7967	0.0001467
3	rs6800887	158163628	A	G	0.53	0.995	0.604	0.3884	0.1171	3.3162	0.0009124
3	rs12631196	158171455	A	G	0.6	0.986	0.609	0.4239	0.117	3.6223	0.000292
3	rs6798464	173868469	T	C	0.292	0.991	0.451	0.4952	0.131	3.7801	0.0001568
3	rs35785010	187405411	G	GA	0.421	0.992	0.58	0.4709	0.1192	3.9495	7.831e-05
3	rs13317092	195575909	G	A	0.207	0.981	0.444	0.4567	0.1345	3.3951	0.000686
3	rs6762187	197694968	T	C	0.272	0.99	0.445	0.493	0.1417	3.4789	0.0005034
3	rs6783444	20133384	T	G	0.065	0.988	0.095	0.7154	0.1966	3.6388	0.0002739
3	rs9876337:24861687:A:T	24861687	A	T	0.081	0.954	0.195	0.6095	0.1756	3.4713	0.000518
3	rs58228096	37774304	C	T	0.251	0.978	0.486	0.5136	0.1303	3.9414	8.099e-05
3	rs9821298	45158431	A	T	0.148	0.983	0.318	0.5895	0.1494	3.9461	7.944e-05
3	rs4075082	48555082	G	C	0.118	1	0.1	0.7464	0.2087	3.5757	0.0003493
3	rs28563843	48574829	G	A	0.071	0.989	0.102	0.6981	0.2089	3.3411	0.0008344
3	rs9864729	48579736	C	T	0.072	0.995	0.102	0.697	0.2089	3.3363	0.000849
3	rs9869698	48580539	C	T	0.092	0.997	0.102	0.6969	0.2089	3.3361	0.0008496
3	rs34924009	48583815	CAT	C	0.071	0.995	0.102	0.6987	0.2089	3.3438	0.0008264
3	rs4955962	55274241	G	A	0.105	0.96	0.239	0.6255	0.1631	3.836	0.0001251
3	rs1982758	58549647	A	G	0.398	0.989	0.558	0.5007	0.1276	3.9249	8.677e-05
3	rs41325347	64240985	T	C	0.071	0.923	0.15	0.6735	0.1789	3.7636	0.0001675
3	rs7648557	64683215	G	T	0.466	1	0.627	0.4746	0.1234	3.8466	0.0001198
3	rs138504778	67449324	T	G	0.064	0.945	0.139	0.8366	0.1917	4.3647	1.273e-05
3	rs62245792	68410652	T	A	0.125	0.967	0.341	0.5009	0.1428	3.5073	0.0004527
3	rs34327552	68512327	T	C	0.154	0.984	0.379	0.4855	0.1337	3.6321	0.0002811
3	rs11921767:75323231:A:C	75323231	A	C	0.114	0.986	0.234	0.5206	0.1524	3.4167	0.0006338
3	rs148191839	75323478	G	C	0.097	0.99	0.24	0.5276	0.1518	3.4758	0.0005092
3	rs7617838	75871905	T	C	0.155	0.97	0.305	0.6231	0.1546	4.0301	5.576e-05
3	rs67871692	82601350	T	G	0.29	0.993	0.496	0.4215	0.1271	3.3166	0.0009112
3	rs9682977	82601843	T	C	0.29	0.993	0.496	0.4215	0.1271	3.3166	0.0009111
3	rs12633883:84286941:A:G	84286941	A	G	0.26	0.989	0.491	0.4655	0.1305	3.5667	0.0003615
3	rs4518142	84304934	G	A	0.358	0.987	0.557	0.4667	0.1338	3.4883	0.0004861
3	rs13316541	84305812	A	G	0.36	0.988	0.556	0.4667	0.134	3.484	0.000494
4	rs6856199	10271592	G	A	0.66	0.991	0.556	0.4439	0.1263	3.5145	0.0004406
4	rs16895675	10272055	A	G	0.664	0.992	0.556	0.4258	0.1272	3.3475	0.0008155
4	rs7696388	10272933	T	A	0.674	0.988	0.553	0.4226	0.1261	3.3506	0.0008064
4	rs10022367	10277093	C	A	0.668	0.992	0.553	0.4272	0.1259	3.3936	0.0006897
4	rs6837632	14738607	A	C	0.748	0.974	0.466	0.5496	0.1412	3.8922	9.932e-05
4	rs12504611	14740593	A	G	0.741	0.98	0.479	0.588	0.1348	4.3609	1.295e-05
4	rs4577572	14751518	C	T	0.739	0.982	0.455	0.6081	0.135	4.5048	6.643e-06
4	rs11735234	14778586	G	C	0.679	0.99	0.463	0.5344	0.1368	3.9073	9.332e-05
4	rs72067885:14860667:TAA:T	14860667	TAA	T	0.183	0.962	0.363	0.5342	0.1439	3.7119	0.0002057
4	rs4400058	111716673	G	A	0.12	0.994	0.258	0.5549	0.1592	3.4855	0.0004911
4	rs10033464	111720761	T	G	0.875	1	0.266	0.5653	0.1559	3.626	0.0002878
4	rs2171592	111720788	C	T	0.875	0.999	0.263	0.5581	0.1559	3.5788	0.0003451
4	rs1906606	111723392	C	A	0.872	0.992	0.263	0.5466	0.1571	3.4802	0.000501
4	rs7683756	111730601	C	T	0.876	0.989	0.26	0.5425	0.1578	3.4381	0.0005859
4	rs10857085	122585623	C	T	0.68	0.992	0.475	-0.6313	0.1583	-3.9893	6.628e-05
4	rs11098635	122586056	A	G	0.681	0.992	0.472	-0.6513	0.1592	-4.09	4.314e-05
4	rs4389574	15730398	A	G	0.491	0.99	0.64	0.4301	0.1198	3.59	0.0003307
4	rs11722651	16017341	A	G	0.59	0.97	0.559	0.4732	0.132	3.5841	0.0003383
4	rs6810490	16111078	A	G	0.256	1	0.474	0.5359	0.1301	4.1189	3.807e-05
4	rs317884	16122150	G	A	0.17	0.995	0.386	0.468	0.1418	3.2998	0.0009675
4	rs317888	16123604	C	G	0.195	0.985	0.385	0.4979	0.1412	3.527	0.0004204
4	rs572053	16784263	A	G	0.88	0.985	0.208	0.6141	0.1694	3.6246	0.0002894
4	rs586393	16788525	C	T	0.865	0.981	0.208	0.6018	0.1706	3.5281	0.0004185
4	rs287961	16790315	A	G	0.878	0.977	0.207	0.6157	0.1703	3.6156	0.0002997
4	rs202120476	16811352	A	AAAAC	0.928	0.91	0.148	0.6888	0.1881	3.6612	0.0002511
4	rs169605	16812824	A	G	0.851	0.984	0.206	0.6041	0.1703	3.5467	0.0003901
4	rs9992694	154535573	G	T	0.059	1	0.075	0.8895	0.2131	4.1747	2.984e-05
4	rs112677002	157749742	G	A	0.067	0.972	0.203	0.5873	0.1751	3.3538	0.0007971
4	rs146394945	157752448	ATATAAG	A	0.067	0.971	0.203	0.6018	0.1757	3.4258	0.000613
4	rs79188591	157756104	T	C	0.067	0.971	0.204	0.6095	0.176	3.4629	0.0005345
4	rs74447182	157797635	G	A	0.066	0.952	0.196	0.6031	0.1828	3.2996	0.0009683
4	rs74994517	157803026	T	A	0.063	0.961	0.194	0.6157	0.1827	3.369	0.0007543
4	rs17043332	164005245	G	T	0.171	0.961	0.361	0.5694	0.1425	3.9947	6.479e-05
4	rs140889529:164019279:A:AT	164019279	A	AT	0.084	0.994	0.263	0.5931	0.1504	3.9444	8e-05
4	rs149157173	164022734	TCCACTGAATA	T	0.134	0.991	0.354	0.5872	0.1459	4.0245	5.709e-05
4	rs72695092	164034608	G	A	0.085	0.997	0.266	0.5819	0.1506	3.8646	0.0001113
4	rs72695093	164035146	G	C	0.081	0.998	0.266	0.5819	0.1506	3.8643	0.0001114
4	rs72694279:174409287:T:A	174409287	T	A	0.21	0.976	0.452	0.5372	0.1371	3.9171	8.962e-05
4	rs17297171	175503232	A	G	0.469	0.999	0.604	0.412	0.1197	3.4422	0.000577
4	rs5016796	177051975	T	C	0.401	0.983	0.56	0.5786	0.1362	4.2485	2.152e-05
4	rs200509880	189094148	AC	A	0.055	0.975	0.147	0.6968	0.1799	3.8721	0.0001079
4	rs62352880	189118757	C	T	0.089	0.929	0.163	0.6347	0.1857	3.4178	0.0006313
4	rs9995933	189119798	T	A	0.107	0.941	0.177	0.6944	0.1762	3.9414	8.101e-05
4	rs60834951	22485082	G	T	0.061	0.956	0.134	0.6228	0.1857	3.3528	0.0007999
4	rs201365322:24328046:C:T	24328046	C	T	0.163	0.96	0.376	0.5113	0.1434	3.5648	0.0003641
4	rs9998394	25557806	T	C	0.097	0.915	0.171	0.6168	0.1763	3.4991	0.0004668
4	rs741134	27083353	T	C	0.265	1	0.54	0.5008	0.128	3.9139	9.082e-05
4	rs142636436:28745272:A:C	28745272	A	C	0.062	0.985	0.209	0.6535	0.1594	4.0984	4.16e-05
4	rs34237206	37234662	AT	A	0.316	0.978	0.542	0.5234	0.1318	3.9714	7.146e-05
4	rs4861333	40921539	T	C	0.602	0.966	0.594	0.4571	0.1274	3.589	0.0003319
4	rs62410318	40922430	A	C	0.375	0.967	0.595	0.4571	0.1275	3.5848	0.0003374
4	rs13136734	43146741	C	A	0.309	0.992	0.567	-0.5936	0.1468	-4.0427	5.283e-05
4	rs13114067	43151357	T	A	0.306	0.999	0.571	-0.5252	0.1414	-3.7145	0.0002036
4	rs78998057	43155859	A	G	0.306	0.999	0.572	-0.5258	0.1414	-3.7188	0.0002002
4	rs62298000	43166477	A	C	0.306	1	0.57	-0.5347	0.1413	-3.7829	0.000155
4	rs4425414	44986057	T	C	0.426	0.987	0.625	0.4566	0.1259	3.6255	0.0002884
4	rs4529095	44986263	A	G	0.426	0.987	0.625	0.4567	0.1259	3.626	0.0002878
4	rs4425415	44986265	T	C	0.426	0.987	0.625	0.4567	0.1259	3.626	0.0002878
4	rs7663147	44987218	T	C	0.297	0.979	0.571	0.5193	0.1367	3.7987	0.0001455
4	rs114150901	55665492	G	A	0.247	0.985	0.402	0.5053	0.1333	3.7919	0.0001495
4	rs7685921	72028545	A	G	0.163	0.991	0.343	0.4429	0.1346	3.2912	0.0009976
4	rs17448536	78632991	G	C	0.123	0.962	0.333	0.6233	0.1383	4.5061	6.602e-06
4	rs13140800	78712168	A	G	0.102	0.998	0.297	0.4866	0.1393	3.4924	0.0004787
4	rs10050214	78733015	G	T	0.136	0.975	0.371	0.6326	0.1286	4.9186	8.717e-07
4	rs116278583	83537958	C	A	0.051	0.993	0.157	0.6959	0.1792	3.8838	0.0001028
4	chr4:83540363:I	83540363	A	AAGCAGC	0.065	0.977	0.153	0.6964	0.1829	3.8081	0.00014
4	rs62305516	86861718	G	A	0.081	0.959	0.206	0.5648	0.1687	3.3487	0.0008119
4	rs1367786	90222481	T	G	0.403	0.994	0.631	0.4174	0.1245	3.3519	0.0008025
4	rs6839114	90223103	T	C	0.403	0.993	0.631	0.4175	0.1245	3.352	0.0008024
4	rs11726503	99883163	A	G	0.07	0.96	0.19	0.5871	0.163	3.6018	0.0003161
4	rs55985943	99896917	C	A	0.075	0.967	0.191	0.5752	0.1632	3.5241	0.000425
5	rs2434389	516808	A	G	0.897	0.987	0.224	0.6123	0.1676	3.654	0.0002582
5	rs904735	1661581	T	C	0.407	0.997	0.597	0.4387	0.1233	3.5588	0.0003726
5	rs4643997	1864481	C	T	0.339	1	0.612	0.4112	0.1226	3.3548	0.0007941
5	rs12332748	3607993	C	G	0.054	0.948	0.118	0.6657	0.1998	3.3323	0.0008613
5	rs6898125	10871073	A	G	0.708	0.987	0.552	0.4588	0.1346	3.4088	0.0006525
5	rs10866487	11975318	G	T	0.405	0.979	0.609	0.4806	0.1331	3.6114	0.0003046
5	rs32347	12547380	T	C	0.569	0.992	0.584	-0.501	0.141	-3.5544	0.0003788
5	rs34561544	12549717	TA	T	0.567	0.988	0.587	-0.5125	0.1413	-3.6273	0.0002864
5	rs6554719	12554029	T	C	0.57	0.99	0.584	-0.5059	0.1418	-3.5689	0.0003585
5	rs62347592	12616392	A	G	0.387	0.993	0.609	-0.5658	0.1413	-4.0047	6.21e-05
5	rs12652574	12632377	T	C	0.388	0.991	0.614	-0.581	0.1434	-4.0502	5.117e-05
5	rs67086942	101391710	A	G	0.192	0.971	0.413	0.4491	0.1365	3.291	0.0009984
5	rs76548693	104887344	A	C	0.114	0.985	0.323	0.5445	0.1397	3.8986	9.676e-05
5	rs12186557	104934246	T	C	0.114	0.995	0.329	0.5013	0.1372	3.6533	0.0002589
5	rs283451	153884752	G	A	0.765	0.956	0.404	0.5508	0.134	4.1107	3.944e-05
5	rs77509400	162840816	A	AAG	0.865	0.98	0.341	0.5048	0.1409	3.5833	0.0003393
5	rs74978539	166010968	G	T	0.051	0.974	0.078	0.7811	0.2053	3.8041	0.0001423
5	rs57760760	166035100	C	T	0.053	0.99	0.073	0.8003	0.2051	3.9012	9.574e-05
5	rs34093388	177560403	T	C	0.179	0.979	0.387	0.4516	0.1344	3.3599	0.0007798
5	rs13175750	177571655	C	T	0.206	0.989	0.456	0.4312	0.1304	3.3068	0.0009436
5	rs7716860	177572575	A	T	0.78	0.988	0.456	0.439	0.1306	3.3626	0.0007721
5	rs2856353	178405941	T	C	0.444	1	0.622	0.4363	0.1254	3.4791	0.0005031
5	rs11955716	180033633	T	C	0.318	0.996	0.593	0.4369	0.1306	3.3444	0.0008246
5	rs4642383	29273532	A	G	0.079	0.952	0.201	0.6312	0.1751	3.6042	0.0003132
5	rs80118364	29290964	T	G	0.076	0.959	0.2	0.6308	0.1716	3.6766	0.0002364
5	rs7732340	29313321	T	A	0.356	0.997	0.586	0.41	0.1222	3.3544	0.0007953
5	rs7734652	32243327	G	A	0.511	0.991	0.658	0.4901	0.1223	4.0085	6.11e-05
5	rs12521728	34543041	C	G	0.182	0.976	0.431	0.4857	0.1468	3.3095	0.0009347
5	rs6148985:34562639:G:GTTTGCTGAAAAAA	34562639	G	GTTTGCTGAAAAAA	0.81	0.963	0.439	0.5989	0.1491	4.0169	5.896e-05
5	rs6451146	34564023	C	T	0.794	0.964	0.435	0.5014	0.1454	3.4487	0.0005632
5	rs12519439	37567267	C	T	0.054	0.917	0.148	0.6517	0.1837	3.5477	0.0003886
5	rs368606462:39488860:CATATT:CATATTATATT	39488860	CATATT	CATATTATATT	0.083	0.966	0.168	0.6157	0.1742	3.5352	0.0004074
5	rs7734853	6438396	G	A	0.432	0.979	0.588	0.5436	0.136	3.9979	6.39e-05
5	rs16879943	8145306	T	A	0.222	0.999	0.479	0.4747	0.1307	3.6317	0.0002816
5	rs13168694	8148935	T	C	0.229	0.996	0.477	0.4929	0.1314	3.7518	0.0001756
5	rs34965382	9501718	C	T	0.166	0.986	0.399	0.545	0.1418	3.8432	0.0001215
5	rs55704828	62620481	T	C	0.187	0.993	0.408	0.5304	0.1403	3.7806	0.0001564
5	rs34205364	62630511	C	T	0.207	0.981	0.443	0.5678	0.1402	4.0505	5.111e-05
5	rs111274274:73098643:CA:C	73098643	CA	C	0.052	0.95	0.118	0.8079	0.199	4.0601	4.904e-05
5	rs79103669	73105864	G	C	0.052	0.961	0.119	0.7087	0.1985	3.5699	0.0003571
5	rs17634428	73110220	G	T	0.057	0.99	0.118	0.7502	0.198	3.789	0.0001513
5	rs73118562	73111667	G	A	0.059	0.997	0.123	0.6989	0.1972	3.5441	0.000394
5	rs73765381	76957517	A	C	0.058	0.929	0.099	0.7598	0.2101	3.6162	0.0002989
5	rs13173646	76960673	T	C	0.062	0.937	0.108	0.8419	0.2096	4.0178	5.875e-05
5	rs12659661:77048573:G:A	77048573	G	A	0.067	0.935	0.114	0.7594	0.2123	3.5777	0.0003466
5	rs153660:77078511:G:C	77078511	G	C	0.055	0.98	0.111	0.701	0.2057	3.4084	0.0006534
5	rs113484167	77110215	TC	T	0.058	0.998	0.11	0.7197	0.2026	3.5533	0.0003805
5	rs16874769	77125546	G	A	0.054	1	0.098	0.8809	0.2049	4.2995	1.712e-05
5	rs191780	80355624	C	G	0.136	0.992	0.349	0.4712	0.1398	3.3696	0.0007527
5	rs153228	80356595	T	G	0.136	0.992	0.349	0.4712	0.1398	3.3696	0.0007528
5	rs76012922	84163161	T	TA	0.905	0.956	0.232	0.5965	0.1624	3.6723	0.0002404
5	rs76317873	84215106	GA	G	0.935	0.914	0.156	0.7895	0.1861	4.2428	2.207e-05
5	rs10045991:84230105:G:A	84230105	G	A	0.943	0.985	0.148	0.8038	0.1819	4.418	9.962e-06
5	rs7726264	84256307	T	A	0.939	0.991	0.145	0.7485	0.1847	4.0534	5.048e-05
5	rs4312882	84259862	T	C	0.946	0.998	0.145	0.7479	0.1846	4.0511	5.098e-05
5	rs148362725:84260292:AAAT:A	84260292	AAAT	A	0.922	0.98	0.152	0.7436	0.1835	4.0524	5.07e-05
5	rs7708453	84274553	C	T	0.946	0.996	0.144	0.7385	0.1845	4.0021	6.279e-05
5	rs143496455:84279082:AAAATAAATAAATAAAT:A	84279082	AAAATAAATAAATAAAT	A	0.915	0.962	0.161	0.724	0.1727	4.1929	2.755e-05
5	rs2386482	84285964	T	C	0.945	0.959	0.125	0.8395	0.194	4.3267	1.514e-05
5	rs2063367	84293120	T	C	0.947	0.978	0.127	0.8218	0.1913	4.2968	1.733e-05
5	rs6883464	84306893	A	G	0.949	0.993	0.145	0.7348	0.1845	3.9827	6.815e-05
5	rs12234069	84307685	C	T	0.911	0.99	0.145	0.7371	0.1848	3.9878	6.669e-05
5	rs1540755	84310077	A	G	0.91	0.991	0.147	0.7185	0.1847	3.8897	0.0001004
5	rs1510407	84312118	T	C	0.946	0.994	0.145	0.7342	0.1844	3.9807	6.872e-05
5	rs2063368	84313010	A	C	0.948	0.994	0.145	0.735	0.1845	3.9839	6.779e-05
5	rs1039881	84315643	C	G	0.945	0.986	0.142	0.7713	0.1842	4.1886	2.806e-05
5	rs72768287	84338221	C	T	0.098	0.984	0.25	0.5464	0.158	3.459	0.0005422
5	rs59402260	84352118	C	T	0.098	1	0.258	0.5612	0.1533	3.6597	0.0002525
5	rs60277384	84356011	T	C	0.101	0.984	0.256	0.631	0.1583	3.9864	6.708e-05
5	rs72768294	84365717	A	G	0.098	0.982	0.245	0.6554	0.1593	4.1133	3.901e-05
5	rs324901	87920406	C	T	0.509	0.992	0.605	0.4436	0.1241	3.5754	0.0003497
5	rs4869414	92522750	A	G	0.052	0.979	0.116	0.8297	0.2009	4.1297	3.632e-05
5	rs143294484	92543095	AT	A	0.052	0.973	0.115	0.8041	0.2057	3.9095	9.251e-05
5	rs74516370	92547101	T	A	0.051	0.984	0.114	0.8138	0.2056	3.9577	7.568e-05
5	rs28865023	92549331	C	T	0.051	0.984	0.114	0.8138	0.2056	3.9576	7.57e-05
5	rs200215135:92553470:T:C	92553470	T	C	0.052	0.98	0.114	0.8138	0.2056	3.9577	7.567e-05
5	rs77603645	92556034	A	G	0.051	0.985	0.114	0.8138	0.2056	3.9579	7.561e-05
5	rs78653832	92570196	G	A	0.051	0.987	0.114	0.8064	0.206	3.9151	9.038e-05
5	rs11328088:97463815:TA:T	97463815	TA	T	0.233	0.976	0.443	0.5231	0.1373	3.8098	0.0001391
6	rs111746371	14057576	G	A	0.058	0.95	0.104	0.7693	0.1908	4.0323	5.523e-05
6	rs853370	14142674	G	A	0.208	0.976	0.409	0.4896	0.13	3.7662	0.0001657
6	rs853371	14142944	A	G	0.216	0.979	0.414	0.4714	0.1291	3.6519	0.0002603
6	rs853372	14143961	G	A	0.202	1	0.429	0.4294	0.1262	3.4042	0.0006635
6	rs866469	14144022	G	A	0.202	0.998	0.428	0.431	0.1262	3.4156	0.0006364
6	rs2221654	106243938	G	A	0.563	0.982	0.602	0.4539	0.127	3.575	0.0003503
6	rs9487008	109531188	A	G	0.13	0.993	0.253	0.525	0.1525	3.4417	0.0005781
6	rs1416412	118282848	C	T	0.383	0.985	0.595	0.4468	0.1247	3.5829	0.0003398
6	rs1856474	118307763	C	T	0.38	0.987	0.603	0.4657	0.1247	3.7349	0.0001878
6	rs4945603	118310129	C	T	0.373	0.991	0.603	0.4124	0.1241	3.3234	0.0008893
6	rs1555054	119508063	T	G	0.669	0.974	0.57	0.4495	0.1265	3.5523	0.0003819
6	rs11751595	126256410	G	A	0.445	0.982	0.643	0.4987	0.1364	3.6566	0.0002556
6	rs3041780:137185453:TA:T	137185453	TA	T	0.193	0.979	0.405	0.4804	0.1395	3.4432	0.0005749
6	rs62432662	137877078	T	C	0.215	0.979	0.46	0.492	0.1398	3.5193	0.0004326
6	rs75384756	137886077	G	A	0.236	0.998	0.47	0.4824	0.1345	3.588	0.0003333
6	rs478611	137889270	G	A	0.214	0.999	0.471	0.4755	0.1341	3.5463	0.0003907
6	rs12212182	143682066	A	G	0.078	0.988	0.18	0.5805	0.1738	3.3396	0.000839
6	rs126535	143717928	A	G	0.925	0.974	0.173	0.6644	0.1724	3.8534	0.0001165
6	rs6927676	150959371	C	G	0.075	0.955	0.249	0.6131	0.1549	3.9574	7.578e-05
6	rs77783789	152104280	C	G	0.075	0.958	0.203	0.5851	0.1647	3.5524	0.0003818
6	rs76646995	152104575	A	T	0.073	0.946	0.201	0.572	0.1665	3.4361	0.0005902
6	rs9397178	154470217	A	G	0.09	0.969	0.211	0.5479	0.1619	3.385	0.0007118
6	rs6940181	154470517	C	T	0.09	0.972	0.212	0.556	0.1618	3.437	0.0005883
6	rs2281617	154487421	C	T	0.151	1	0.323	0.5162	0.1397	3.6962	0.0002188
6	rs12527056	154487544	G	A	0.137	0.997	0.323	0.5088	0.1401	3.6308	0.0002825
6	rs12208947	154491137	G	A	0.137	0.992	0.318	0.4929	0.1417	3.4788	0.0005037
6	rs12210360	154491342	G	T	0.136	0.997	0.322	0.4856	0.1407	3.4526	0.0005552
6	rs12196165	154494218	T	C	0.136	0.996	0.322	0.4856	0.1407	3.4519	0.0005566
6	rs67463270:154528702:G:GT	154528702	G	GT	0.076	0.965	0.208	0.599	0.1585	3.7788	0.0001576
6	rs7758822	159854623	C	T	0.16	0.963	0.365	0.5406	0.1418	3.8128	0.0001374
6	rs17261487	22035582	G	C	0.27	0.987	0.513	0.4616	0.1252	3.6885	0.0002255
6	rs9379439	22712427	C	A	0.425	0.989	0.582	0.4257	0.1273	3.344	0.0008259
6	rs9380207	30982723	C	T	0.112	0.972	0.277	0.5713	0.1521	3.7547	0.0001735
6	rs2561400	39187525	A	G	0.265	0.994	0.485	0.4472	0.13	3.4394	0.0005829
6	rs56224911	6026781	A	T	0.167	0.986	0.353	0.5646	0.1384	4.0791	4.52e-05
6	6:50816541:A:AAC	50816541	A	AAC	0.842	0.978	0.356	-0.5954	0.1792	-3.3231	0.0008902
6	6:50816544:A:AC	50816544	A	AC	0.842	0.978	0.356	-0.5954	0.1792	-3.3231	0.0008902
6	rs6931067	51681113	A	G	0.051	0.984	0.137	0.7188	0.1716	4.1886	2.807e-05
6	rs12527920	51695836	C	G	0.051	0.997	0.142	0.6845	0.1699	4.0278	5.63e-05
6	rs78889501	53110486	C	T	0.088	0.998	0.173	0.5561	0.1682	3.306	0.0009465
6	rs2812767	66450033	T	C	0.76	1	0.479	0.5823	0.1367	4.2583	2.06e-05
6	rs9445577	66463220	C	G	0.241	0.995	0.479	0.5611	0.1379	4.0686	4.729e-05
6	rs2802045	66513667	T	C	0.755	0.983	0.474	0.5965	0.1383	4.3121	1.617e-05
6	rs12194929	81141830	G	A	0.459	0.989	0.627	0.4545	0.1242	3.6594	0.0002528
6	rs560670	81153486	A	G	0.458	0.99	0.627	0.4615	0.1223	3.7738	0.0001607
6	rs486831	81176395	T	C	0.458	1	0.635	0.4772	0.1193	4.0005	6.321e-05
6	rs74551234	81504487	A	G	0.051	0.982	0.095	0.7695	0.2084	3.6931	0.0002215
6	rs113023145	81504642	C	T	0.052	0.981	0.095	0.7695	0.2084	3.6931	0.0002215
6	rs146624486	81509830	T	A	0.052	0.978	0.095	0.7696	0.2083	3.6936	0.0002211
6	6:81512076:C:T	81512076	C	T	0.052	0.981	0.095	0.7697	0.2083	3.6943	0.0002205
6	rs79114900	81525074	G	A	0.051	0.98	0.095	0.77	0.2083	3.6959	0.0002191
6	rs6935889	81529339	A	C	0.051	0.976	0.094	0.7423	0.2114	3.5117	0.0004453
6	rs9443957	82828519	A	G	0.158	0.999	0.382	0.4941	0.139	3.5553	0.0003776
6	rs9449430	82838844	G	A	0.158	0.993	0.38	0.4866	0.1399	3.4775	0.0005062
6	rs9449431:82840803:G:A	82840803	G	A	0.157	0.987	0.373	0.4819	0.1415	3.405	0.0006616
6	rs28449783	82845260	A	T	0.159	0.988	0.377	0.5104	0.1407	3.6279	0.0002857
6	rs9294245	82846400	T	C	0.159	0.986	0.374	0.5022	0.1413	3.5554	0.0003774
6	rs56970608	82847426	C	T	0.159	0.983	0.371	0.4859	0.1428	3.4024	0.0006679
6	rs10485091	82848208	C	G	0.161	0.982	0.371	0.4792	0.1433	3.3433	0.000828
6	rs7740829	82852263	G	A	0.161	0.98	0.365	0.4904	0.1443	3.3987	0.0006771
6	rs6454306	83561260	T	G	0.593	0.989	0.595	0.434	0.1263	3.4357	0.0005911
6	rs6918966:89028706:T:C	89028706	T	C	0.231	0.994	0.46	0.4578	0.1317	3.4753	0.0005102
6	rs10944357	89032542	A	G	0.229	0.996	0.459	0.4428	0.1318	3.3601	0.0007791
6	rs9342133	89033809	A	G	0.229	0.997	0.459	0.4426	0.1317	3.3606	0.0007777
6	rs9353540	89035122	T	C	0.229	0.997	0.459	0.4426	0.1317	3.3606	0.0007777
6	rs56160844	89036251	C	CA	0.229	0.998	0.459	0.4426	0.1317	3.3609	0.0007768
6	rs6912714	89036783	A	G	0.229	0.998	0.459	0.4426	0.1317	3.3606	0.0007777
6	rs9344782	89038207	C	T	0.229	0.997	0.459	0.4426	0.1317	3.3597	0.0007802
6	rs6940299	89045886	G	A	0.23	0.993	0.457	0.4792	0.1323	3.6222	0.0002921
6	rs9362490	89049696	G	C	0.229	0.995	0.46	0.4412	0.1319	3.3464	0.0008188
6	rs6913547	89171988	C	T	0.19	0.971	0.424	0.4462	0.1324	3.371	0.0007491
6	rs34012596	90347511	T	C	0.194	1	0.446	0.4917	0.1308	3.7577	0.0001715
6	rs17735739	90349213	T	G	0.192	1	0.439	0.4838	0.1318	3.67	0.0002426
6	rs11754617	90386080	T	C	0.192	1	0.442	0.4941	0.1317	3.751	0.0001761
6	rs149449666	90420224	T	TA	0.209	0.99	0.47	0.5727	0.1307	4.3836	1.167e-05
6	rs75592813	90431262	T	TGAA	0.202	0.998	0.457	0.5009	0.1304	3.8423	0.0001219
6	rs3966850	90496164	A	T	0.797	0.994	0.46	0.5213	0.1301	4.0056	6.187e-05
6	rs292216	90516146	G	A	0.203	0.992	0.459	0.506	0.1289	3.9245	8.69e-05
6	rs292217:90516279:T:C	90516279	T	C	0.203	0.992	0.46	0.5099	0.1284	3.971	7.156e-05
6	rs351321	94019563	G	A	0.253	1	0.516	0.4357	0.1292	3.3734	0.0007425
6	rs78067100:95221122:C:T	95221122	C	T	0.111	0.982	0.189	0.5423	0.164	3.3067	0.0009441
6	rs12524263	97777238	T	C	0.056	0.906	0.075	0.8658	0.234	3.6995	0.000216
7	rs12669154	116352	G	C	0.237	0.975	0.476	0.4737	0.1296	3.6548	0.0002574
7	rs113766238	990242	C	T	0.139	0.981	0.372	0.5153	0.146	3.5309	0.0004142
7	rs6950626	1724090	A	G	0.139	0.969	0.354	0.5628	0.1478	3.8081	0.00014
7	rs73040053	3096255	G	C	0.052	0.955	0.132	0.7386	0.196	3.768	0.0001645
7	rs55646958	3506661	C	G	0.07	0.915	0.144	0.642	0.1942	3.3052	0.000949
7	rs11766044	4218848	A	C	0.268	1	0.51	0.4399	0.1229	3.5781	0.0003462
7	rs39757	11506358	G	T	0.136	1	0.289	0.5024	0.1402	3.583	0.0003397
7	rs3801103	14023243	T	C	0.54	0.991	0.578	0.4408	0.1286	3.4271	0.0006102
7	rs1319410	14023649	A	C	0.54	0.991	0.578	0.4332	0.129	3.3579	0.0007853
7	rs765981	14024173	G	A	0.54	0.991	0.578	0.4408	0.1286	3.4268	0.0006107
7	rs2282866	14024380	C	T	0.54	0.991	0.578	0.4422	0.1286	3.4397	0.0005824
7	rs10235014	14024867	G	A	0.54	0.991	0.578	0.4406	0.1286	3.4262	0.0006121
7	rs3801108	14025411	T	G	0.54	0.993	0.581	0.4642	0.1275	3.6408	0.0002718
7	rs3801109	14025474	A	G	0.539	0.993	0.581	0.4743	0.1287	3.6848	0.0002289
7	rs10215655	14025766	T	A	0.54	0.995	0.582	0.4568	0.1266	3.6072	0.0003096
7	rs10246886	103456932	A	T	0.474	0.996	0.6	0.4774	0.1182	4.038	5.39e-05
7	rs262366	103456952	T	C	0.487	0.998	0.605	0.4632	0.1149	4.0322	5.526e-05
7	rs262365	103457817	G	A	0.488	1	0.604	0.4514	0.1147	3.9339	8.356e-05
7	rs262363	103458303	A	G	0.486	0.998	0.605	0.4632	0.1149	4.0315	5.541e-05
7	rs7808351	103458478	G	A	0.474	0.996	0.601	0.477	0.1183	4.0326	5.517e-05
7	rs11983507:104388662:C:T	104388662	C	T	0.306	0.998	0.554	0.4331	0.1225	3.5344	0.0004087
7	rs12537737	104405087	C	G	0.307	0.995	0.555	0.4444	0.123	3.6118	0.0003041
7	rs4730043	104408416	A	G	0.304	0.991	0.556	0.456	0.1234	3.6958	0.0002192
7	rs1623536	112215372	T	A	0.309	0.972	0.547	0.5781	0.1358	4.2574	2.068e-05
7	rs2525711	120600402	T	C	0.243	0.995	0.437	0.5299	0.1331	3.9818	6.838e-05
7	rs2525712	120600467	G	T	0.338	0.992	0.501	0.4799	0.1376	3.4883	0.0004861
7	rs2525714	120601437	A	G	0.242	0.996	0.437	0.5295	0.1331	3.9794	6.909e-05
7	rs2721368	120613537	A	G	0.245	0.994	0.437	0.558	0.1324	4.213	2.52e-05
7	rs41694	120635798	T	C	0.214	0.997	0.44	0.5136	0.1351	3.801	0.0001441
7	rs41697	120636796	A	G	0.212	0.994	0.44	0.5136	0.1351	3.8011	0.0001441
7	rs4730988	120683751	G	T	0.72	0.994	0.452	0.5562	0.1325	4.1966	2.71e-05
7	rs34438433	120689045	TCA	T	0.717	0.998	0.437	0.4849	0.1339	3.6217	0.0002927
7	rs7784837	120689577	C	G	0.717	0.998	0.437	0.4849	0.1339	3.6213	0.0002932
7	rs2160012	120694669	T	G	0.717	0.999	0.438	0.4922	0.1333	3.6916	0.0002228
7	rs12706309:120695427:T:G	120695427	T	G	0.717	0.999	0.438	0.4922	0.1333	3.6916	0.0002228
7	rs12706310	120699177	C	T	0.716	1	0.441	0.5051	0.1332	3.7925	0.0001492
7	rs201125048:123167805:T:G	123167805	T	G	0.27	0.998	0.53	0.4781	0.1322	3.616	0.0002991
7	rs2018826	123171605	C	G	0.268	0.997	0.53	0.4781	0.1322	3.6164	0.0002987
7	rs3034864	123173647	AACATAAAT	A	0.275	0.996	0.528	0.4978	0.1322	3.7663	0.0001657
7	rs4147635	123179787	T	G	0.275	0.996	0.529	0.4954	0.1324	3.7428	0.000182
7	rs10264986	123194917	G	A	0.274	0.999	0.531	0.481	0.1303	3.6907	0.0002236
7	rs2037696	123198709	G	T	0.706	0.999	0.529	0.4816	0.1303	3.6963	0.0002188
7	rs28565119	123206451	G	A	0.266	0.996	0.53	0.4829	0.1332	3.6256	0.0002883
7	rs7777398	155038960	C	T	0.428	1	0.632	0.5298	0.1225	4.3243	1.53e-05
7	rs13247772	22130203	C	T	0.22	0.975	0.421	0.4815	0.138	3.4883	0.000486
7	rs1819800	22132282	T	C	0.788	0.974	0.401	0.5102	0.1411	3.6158	0.0002995
7	rs1419762	22133318	T	C	0.183	0.987	0.379	0.4734	0.1431	3.309	0.0009362
7	rs11762160	25330937	C	A	0.102	0.988	0.235	0.5826	0.1581	3.686	0.0002278
7	rs3837077:38532077:A:AAC	38532077	A	AAC	0.106	0.974	0.264	0.6653	0.1533	4.3387	1.433e-05
7	rs62464970:66624558:C:G	66624558	C	G	0.063	0.98	0.167	0.7354	0.1688	4.3564	1.322e-05
7	rs10252225	85683755	C	T	0.561	0.992	0.604	0.4147	0.1226	3.3818	0.0007201
7	rs43008	90770911	A	C	0.439	0.993	0.594	0.4621	0.1252	3.691	0.0002234
7	rs34814224	90777670	CA	C	0.426	0.993	0.585	0.4434	0.1294	3.428	0.000608
7	rs43019	90778371	A	G	0.414	0.993	0.59	0.431	0.129	3.3415	0.0008333
7	rs43021	90778639	T	A	0.42	0.994	0.587	0.4339	0.1284	3.3801	0.0007245
7	rs43024	90781334	T	G	0.426	0.991	0.583	0.4529	0.1294	3.5016	0.0004625
7	rs803171	90792408	A	G	0.425	0.995	0.588	0.4516	0.1252	3.6059	0.0003111
7	rs803175	90795331	T	C	0.429	0.992	0.581	0.424	0.1283	3.3035	0.0009548
7	rs6960300	92991879	G	A	0.566	0.993	0.596	0.4172	0.122	3.42	0.0006263
7	rs9649173	93002194	G	A	0.58	0.995	0.579	0.3987	0.1183	3.3714	0.0007477
7	rs2272225	96309021	A	G	0.937	1	0.142	0.6511	0.182	3.5773	0.0003472
7	rs7803574	96331358	T	C	0.936	0.991	0.141	0.6604	0.1822	3.6249	0.0002891
8	rs10092185	892998	C	T	0.099	0.962	0.293	0.5964	0.154	3.872	0.0001079
8	rs28714177	1740279	G	C	0.436	0.975	0.539	0.4638	0.1309	3.5439	0.0003942
8	rs13275021:2300214:T:C	2300214	T	C	0.074	0.947	0.055	0.8551	0.2498	3.4228	0.0006199
8	rs1499697	3360778	C	T	0.683	1	0.563	0.4437	0.1322	3.3573	0.000787
8	rs10503278	4626164	G	A	0.116	0.984	0.318	0.485	0.1454	3.3361	0.0008497
8	rs112347397	12880289	C	T	0.15	0.998	0.323	0.4898	0.1417	3.4565	0.0005473
8	rs146895753:101868783:A:C	101868783	A	C	0.359	0.975	0.586	0.4473	0.1242	3.601	0.000317
8	rs113057245	103255566	A	G	0.07	0.97	0.221	0.5576	0.1534	3.6361	0.0002768
8	rs689275	109241822	T	C	0.567	1	0.625	-0.478	0.1365	-3.5007	0.0004641
8	rs676654	109242303	A	G	0.601	0.995	0.624	-0.4884	0.1362	-3.5868	0.0003347
8	rs633901	109242981	G	T	0.567	1	0.623	-0.4849	0.1362	-3.5604	0.0003703
8	rs585077	109245497	C	T	0.567	0.999	0.624	-0.4756	0.1365	-3.4845	0.0004931
8	rs612744	109245991	G	A	0.568	0.998	0.625	-0.484	0.1373	-3.5254	0.0004228
8	rs628206	109247873	A	G	0.568	1	0.623	-0.4848	0.1362	-3.5595	0.0003716
8	rs674580:109251690:C:G	109251690	C	G	0.486	0.998	0.629	-0.5002	0.1347	-3.7126	0.0002051
8	rs11296811	109251795	CT	C	0.567	1	0.623	-0.4848	0.1362	-3.5595	0.0003716
8	rs702808	109252554	T	C	0.568	1	0.623	-0.4848	0.1362	-3.5595	0.0003716
8	rs589347	109253929	T	A	0.581	0.999	0.62	-0.5235	0.1384	-3.7826	0.0001552
8	rs627392	109254677	C	T	0.58	1	0.623	-0.4842	0.1361	-3.5562	0.0003763
8	rs579162	109254842	A	G	0.58	1	0.624	-0.485	0.1362	-3.5618	0.0003683
8	rs629996	109255206	C	T	0.486	0.998	0.629	-0.5003	0.1347	-3.7135	0.0002044
8	rs639609	109255732	C	T	0.486	0.998	0.629	-0.5002	0.1347	-3.7126	0.0002051
8	rs2597658	109256014	C	T	0.579	1	0.623	-0.4917	0.1369	-3.5902	0.0003305
8	rs4735054	109261780	G	T	0.486	0.998	0.629	-0.5003	0.1347	-3.7135	0.0002044
8	rs62537573	109269281	C	T	0.481	0.995	0.634	-0.5005	0.1346	-3.7191	2e-04
8	rs6994837	109348150	C	A	0.504	0.993	0.625	-0.4615	0.1357	-3.4009	0.0006716
8	rs1563571	109362588	G	T	0.505	0.985	0.622	-0.4804	0.1391	-3.454	0.0005524
8	rs10106015:120976750:C:T	120976750	C	T	0.627	0.973	0.562	0.4749	0.1305	3.6396	0.0002731
8	rs59529985:122901031:GTTT:G	122901031	GTTT	G	0.148	0.982	0.244	0.511	0.1548	3.3012	0.0009629
8	rs11784911	142445680	A	T	0.476	0.97	0.659	0.5225	0.1244	4.199	2.681e-05
8	rs71526143	17505497	G	A	0.053	1	0.166	0.6073	0.1742	3.4866	0.0004892
8	rs6557986	22167613	A	G	0.084	0.973	0.051	0.9358	0.2592	3.61	0.0003061
8	rs60263168	22197019	C	CA	0.083	0.945	0.052	1.1909	0.2545	4.6799	2.87e-06
8	rs1438457	23558707	G	A	0.051	0.919	0.065	0.9123	0.2385	3.8254	0.0001306
8	rs2433069	25498880	G	A	0.555	0.991	0.598	0.5265	0.127	4.1469	3.371e-05
8	rs11996549	88263550	T	C	0.281	0.995	0.484	0.4579	0.1307	3.5038	0.0004586
8	rs34451281	88263595	G	T	0.271	0.997	0.484	0.458	0.1307	3.504	0.0004583
8	rs6986797	88264469	A	G	0.281	0.995	0.484	0.4578	0.1307	3.5032	0.0004596
8	rs28753960	88265473	G	A	0.271	0.998	0.485	0.4424	0.1293	3.4201	0.0006259
8	rs4523272	88266633	G	A	0.247	0.997	0.481	0.4354	0.1293	3.3687	0.0007553
8	rs28602182	88267269	G	C	0.272	0.996	0.483	0.4718	0.1306	3.613	0.0003027
8	rs7841115:88268336:T:C	88268336	T	C	0.274	0.996	0.485	0.4419	0.1294	3.4136	0.000641
8	rs56015768	88268980	A	T	0.269	0.998	0.486	0.4401	0.1296	3.3968	0.0006817
8	rs59594054	88268999	C	A	0.269	0.998	0.485	0.4382	0.1298	3.3754	0.0007372
8	rs60628147	88270580	C	A	0.27	0.998	0.483	0.4622	0.1305	3.5421	0.000397
8	rs28824018	88271749	A	G	0.274	0.997	0.485	0.4419	0.1294	3.4156	0.0006365
8	rs28762686	88271855	T	C	0.27	0.998	0.485	0.4419	0.1294	3.4156	0.0006365
8	rs138943553	88276886	C	T	0.268	0.997	0.482	0.4844	0.1319	3.6715	0.0002411
8	rs10091205	88289846	T	C	0.268	0.998	0.482	0.4844	0.1319	3.6715	0.0002411
8	rs13439583	88296639	T	A	0.268	0.999	0.486	0.4404	0.1295	3.4019	0.0006691
8	rs11784656	88297890	A	G	0.268	0.999	0.486	0.4501	0.1297	3.4696	0.0005213
8	rs11774108	88298094	G	A	0.278	0.997	0.486	0.4404	0.1295	3.4019	0.0006692
8	rs11781177	88298224	C	T	0.268	0.999	0.486	0.4408	0.1295	3.4044	0.0006631
8	rs56282645	88299643	A	C	0.269	0.997	0.486	0.4436	0.1294	3.4294	0.0006049
8	rs10112221	88305521	T	C	0.269	0.994	0.485	0.4422	0.1296	3.4117	0.0006455
8	rs7835982	96472423	T	G	0.261	0.984	0.458	-0.5438	0.1602	-3.394	0.0006888
9	rs565456	2538859	T	C	0.453	0.993	0.574	0.4145	0.1255	3.3024	0.0009586
9	rs57109373	2729989	T	A	0.09	1	0.266	0.484	0.145	3.3387	0.0008419
9	rs73390733	2765108	A	G	0.132	0.985	0.375	0.4746	0.1399	3.393	0.0006912
9	rs143312710	3338495	G	GCA	0.081	0.991	0.153	0.6234	0.1707	3.6527	0.0002595
9	rs4740731	3747376	G	T	0.737	1	0.493	0.5974	0.1304	4.5822	4.602e-06
9	rs10758669	4981602	C	A	0.662	1	0.568	0.4329	0.121	3.5789	0.0003451
9	rs10738245	11711490	A	T	0.616	0.99	0.58	-0.5665	0.1452	-3.9009	9.584e-05
9	rs1486803	11716862	C	T	0.636	0.989	0.569	-0.5287	0.1445	-3.6587	0.0002535
9	rs7871150	102068770	T	C	0.255	0.979	0.52	0.459	0.131	3.5042	0.000458
9	rs73501217	104205270	C	T	0.06	0.992	0.119	0.6565	0.1898	3.4584	0.0005433
9	rs7855890	111481158	G	A	0.674	0.998	0.552	0.4758	0.124	3.8363	0.0001249
9	rs10979453	111481900	A	G	0.68	0.999	0.556	0.4417	0.1252	3.527	0.0004203
9	rs10739266	111484956	T	G	0.674	0.997	0.553	0.478	0.124	3.8562	0.0001152
9	rs6415804	111489368	C	A	0.682	0.994	0.551	0.5001	0.1264	3.9565	7.607e-05
9	rs1994805	111489877	G	C	0.695	0.993	0.55	0.4948	0.1237	3.999	6.362e-05
9	rs12338541	111633417	G	T	0.176	0.983	0.381	0.4653	0.1369	3.3979	0.000679
9	rs7873612	111634748	T	C	0.178	0.991	0.387	0.4477	0.136	3.2928	0.000992
9	rs10117951	112425717	C	G	0.336	0.989	0.572	0.4932	0.1295	3.8096	0.0001392
9	rs13297551	120961083	C	T	0.248	0.973	0.497	-0.5388	0.1622	-3.3217	0.0008948
9	rs10818120	120966644	G	T	0.248	0.973	0.495	-0.5822	0.166	-3.508	0.0004515
9	rs79384576	124509290	T	C	0.053	0.99	0.058	0.8185	0.2483	3.2965	0.0009788
9	rs10988473	132452125	A	G	0.098	0.89	0.139	0.6537	0.1938	3.3736	0.0007419
9	rs7869054	136112789	G	C	0.145	0.99	0.183	0.5651	0.1713	3.2986	0.0009715
9	rs1007971	137335914	C	G	0.733	1	0.405	0.5147	0.1325	3.8849	0.0001024
9	rs10962251	16012225	C	A	0.344	0.996	0.554	0.4416	0.1238	3.5682	0.0003595
9	rs202005577	16012541	A	AT	0.328	0.981	0.549	0.4422	0.1283	3.4455	0.00057
9	rs7848880	16028693	A	G	0.31	0.981	0.518	0.5318	0.1266	4.2012	2.655e-05
9	rs1360379	23340616	C	T	0.565	1	0.614	0.403	0.1181	3.4129	0.0006428
9	rs10967034	25678640	T	A	0.43	0.992	0.597	-0.475	0.141	-3.3679	0.0007575
9	rs77788768	26291877	G	A	0.082	0.985	0.203	0.5806	0.1608	3.6114	0.0003045
9	rs17719718	26293160	C	A	0.084	0.992	0.212	0.5897	0.1588	3.7135	0.0002044
9	rs72709301	29502791	C	T	0.058	1	0.19	0.5724	0.1566	3.6546	0.0002576
9	rs7856868	31221122	C	T	0.374	0.993	0.593	0.4557	0.125	3.6465	0.0002659
9	rs7045806	31230468	G	A	0.375	0.998	0.594	0.4062	0.121	3.3577	0.0007861
9	rs2104947	31230711	C	G	0.375	0.998	0.594	0.4062	0.121	3.3584	0.0007839
9	rs7873228	7066054	A	G	0.437	0.988	0.599	0.6016	0.125	4.8109	1.502e-06
9	rs7034275	7067344	G	C	0.426	0.994	0.598	0.5139	0.1215	4.231	2.326e-05
9	rs6477145	7070430	A	G	0.638	0.991	0.563	0.4551	0.1266	3.5953	0.000324
9	rs6477146	7070582	T	C	0.638	0.991	0.567	0.4441	0.127	3.4979	0.000469
9	rs112048706	7082167	CT	C	0.423	0.983	0.607	0.5024	0.123	4.0834	4.438e-05
9	rs57875973	8036157	C	T	0.254	0.995	0.478	0.4559	0.1237	3.6839	0.0002297
9	rs66483228	8038093	C	A	0.247	0.989	0.475	0.4469	0.1288	3.4688	0.0005228
9	rs7023657	8068400	G	A	0.264	0.996	0.481	0.4816	0.1241	3.8797	0.0001046
9	rs11140019:85927676:G:C	85927676	G	C	0.182	0.999	0.403	0.5182	0.1406	3.6852	0.0002285
9	rs11794508	85929179	T	C	0.186	0.99	0.404	0.5238	0.1415	3.7013	0.0002145
9	rs7856022	85929812	C	T	0.184	0.992	0.405	0.5102	0.1402	3.6379	0.0002748
9	rs4097498	86024484	A	C	0.526	0.991	0.604	0.4082	0.1234	3.3077	0.0009405
9	rs71356716	90593953	G	GA	0.584	0.986	0.594	0.4621	0.1299	3.5585	0.0003729
9	rs9330443	92474944	G	A	0.431	0.98	0.64	0.4776	0.1352	3.5326	0.0004116
9	rs10797130	92475624	G	A	0.429	0.982	0.642	0.4683	0.1349	3.4725	0.0005157
9	rs9695860	92478876	C	T	0.543	0.987	0.631	0.4489	0.123	3.648	0.0002643
9	rs9696908	92478923	G	T	0.543	0.987	0.631	0.4489	0.123	3.6481	0.0002642
9	rs12349174:94947304:T:C	94947304	T	C	0.545	0.98	0.619	0.4957	0.1449	3.4209	0.0006242
9	rs7028854	94951464	T	C	0.543	0.994	0.629	0.4739	0.14	3.385	0.0007117
9	rs10821094	95998990	C	T	0.303	0.986	0.497	0.4706	0.1242	3.7897	0.0001508
