# Supplementary material for: Polygenic risk score for acute rejection based on donor-recipient non-HLA genotype mismatch
Source: PLoS One. 2024 May 31;19(5):e0303446. doi: 10.1371/journal.pone.0303446 (PMC11142483; doi:10.1371/journal.pone.0303446)
Supplement: S2 Appendix — (XLSX) [file pone.0303446.s002.xlsx]

## Sheet: S2_Appendix
Biological Process	Gene count in reference	Gene count in PRS	PRS2Ref ratio	Overrepresentation direction	Fold of expectation	Overrepresentation pval	Overrepresentation FDR
receptor signaling pathway via JAK-STAT (GO:0007259)	11	4	0.28	+	14.16	0.000426	0.0293
receptor signaling pathway via STAT (GO:0097696)	11	4	0.28	+	14.16	0.000426	0.0285
neuron migration (GO:0001764)	14	4	0.36	+	11.12	9e-04	0.0472
regulation of cell growth (GO:0001558)	31	6	0.8	+	7.53	0.000288	0.0227
regulation of axonogenesis (GO:0050770)	43	7	1.1	+	6.34	0.000233	0.019
cell-substrate adhesion (GO:0031589)	53	7	1.36	+	5.14	0.000728	0.0422
axon guidance (GO:0007411)	105	13	2.7	+	4.82	8.33e-06	0.00262
neuron projection guidance (GO:0097485)	105	13	2.7	+	4.82	8.33e-06	0.0023
regulation of neuron projection development (GO:0010975)	78	9	2	+	4.49	0.000328	0.025
neuron projection morphogenesis (GO:0048812)	156	17	4.01	+	4.24	1.76e-06	0.00194
cell projection morphogenesis (GO:0048858)	157	17	4.03	+	4.21	1.91e-06	0.0014
plasma membrane bounded cell projection morphogenesis (GO:0120039)	157	17	4.03	+	4.21	1.91e-06	0.00105
cell part morphogenesis (GO:0032990)	158	17	4.06	+	4.19	2.06e-06	0.00091
cell morphogenesis involved in neuron differentiation (GO:0048667)	133	14	3.42	+	4.1	2.04e-05	0.00374
cell morphogenesis (GO:0000902)	191	20	4.91	+	4.08	3.91e-07	0.000861
cell morphogenesis involved in differentiation (GO:0000904)	137	14	3.52	+	3.98	2.76e-05	0.00467
axonogenesis (GO:0007409)	128	13	3.29	+	3.95	5.62e-05	0.00619
cellular component morphogenesis (GO:0032989)	185	18	4.75	+	3.79	3.85e-06	0.00141
regulation of plasma membrane bounded cell projection organization (GO:0120035)	106	10	2.72	+	3.67	0.000679	0.0404
regulation of cell projection organization (GO:0031344)	108	10	2.77	+	3.6	0.000776	0.0417
regulation of cell migration (GO:0030334)	121	11	3.11	+	3.54	0.000496	0.0322
taxis (GO:0042330)	169	15	4.34	+	3.45	6.48e-05	0.00679
chemotaxis (GO:0006935)	169	15	4.34	+	3.45	6.48e-05	0.00649
locomotion (GO:0040011)	169	15	4.34	+	3.45	6.48e-05	0.0062
axon development (GO:0061564)	147	13	3.78	+	3.44	0.000203	0.0172
neuron projection development (GO:0031175)	206	18	5.29	+	3.4	1.51e-05	0.00332
regulation of cell motility (GO:2000145)	128	11	3.29	+	3.35	0.000766	0.0433
regulation of locomotion (GO:0040012)	128	11	3.29	+	3.35	0.000766	0.0422
neuron development (GO:0048666)	226	18	5.81	+	3.1	4.7e-05	0.00575
generation of neurons (GO:0048699)	303	23	7.78	+	2.95	9.01e-06	0.0022
cell migration (GO:0016477)	213	15	5.47	+	2.74	0.000666	0.0408
neurogenesis (GO:0022008)	333	23	8.55	+	2.69	3.65e-05	0.00536
neuron differentiation (GO:0030182)	290	20	7.45	+	2.68	0.000118	0.0108
cell development (GO:0048468)	376	25	9.66	+	2.59	3.06e-05	0.00481
nervous system development (GO:0007399)	445	29	11.43	+	2.54	1.55e-05	0.0031
anatomical structure morphogenesis (GO:0009653)	435	27	11.17	+	2.42	5.29e-05	0.00613
system development (GO:0048731)	637	35	16.36	+	2.14	4.55e-05	0.00589
multicellular organism development (GO:0007275)	766	40	19.68	+	2.03	4.33e-05	0.00596
cell differentiation (GO:0030154)	788	38	20.24	+	1.88	0.000358	0.0263
cellular developmental process (GO:0048869)	790	38	20.29	+	1.87	0.000366	0.026
developmental process (GO:0032502)	1279	56	32.86	+	1.7	0.000181	0.0159
anatomical structure development (GO:0048856)	1134	49	29.13	+	1.68	0.000526	0.0331
